# Supplementary material for: Are vipers prototypic fear-evoking snakes? A cross-cultural comparison of Somalis and Czechs
Source: Front Psychol. 2023 Oct 19;14:1233667. doi: 10.3389/fpsyg.2023.1233667 (PMC10620321; doi:10.3389/fpsyg.2023.1233667)
Supplement: Supplementary file 1 [file Table_1.XLS]

## Sheet: S1. Dataset
	Table S1: Dataset for Somali and Czech respondents. The columns B – E contain information about respondents: ID (a unique code), Country (Somaliland/Czech republic), Gender (man/woman) and Age. The columns F-BA show complete data for ranking pictures according to fear. These are row data, i.e. low number means high level of fear.
	ID	Country	Gender	Age	Bitis arietans	Bitis rhinoceros	Cerastes cerastes	Cerastes vipera	Echis pyramidum	Echis carinatus sochureki	Macrovipera lebetina	Macrovipera schweizeri	Montivipera raddei	Montivipera xanthina	Vipera ammodytes	Vipera ammodytes meridionalis	Eryx colubrinus	Eryx colubrinus loveridgei	Eryx conicus	Eryx jaculus	Eryx jayakari	Eryx johnii	Eryx miliaris	Eryx muelleri	Eryx sistanensis	Eryx tataricus	Eryx whitakeri	Charina bottae	Aspidelaps lubricus	Dendroaspis polylepis	Dispholidus typus	Naja annulifera	Naja haje	Naja kaouthia	Naja melanoleuca	Naja mossambica	Naja nivea	Naja pallida	Nava savannula	Naja haje legionis	Boaedon lineatus	Boaedon olivaceus	Crotaphopeltis hotamboeia	Dasypeltis gansi	Dasypeltis scabra	Limaformosa capensis	Philothamnus semivariegatus	Platyceps rhodorachis	Platyceps taylori
	r1	Somaliland	man	23	16	1	15	10	17	9	13	14	27	25	19	20	28	33	31	23	18	26	11	30	29	24	12	35	48	44	37	38	40	5	43	3	45	7	36	46	6	4	2	42	22	41	39	32	8
	r2	Somaliland	man	23	9	8	1	2	6	21	19	11	26	31	12	3	42	23	40	10	43	47	27	45	34	20	48	44	33	25	29	22	24	17	39	30	28	32	46	18	7	15	16	38	41	36	35	37	5
	r3	Somaliland	man	26	28	43	24	39	38	32	15	14	6	17	10	25	27	26	11	47	40	5	45	31	34	41	8	2	30	22	16	4	21	1	13	23	12	29	44	18	42	19	3	20	7	33	37	35	46
	r4	Somaliland	man	23	2	11	8	9	5	12	13	1	34	21	3	4	16	15	14	22	32	10	18	23	31	17	26	33	37	48	41	38	39	6	7	19	46	35	27	40	28	20	25	30	36	45	24	29	44
	r5	Somaliland	man	23	48	46	43	45	17	6	29	36	33	25	34	47	35	22	44	40	31	32	41	27	16	42	11	24	28	3	18	9	12	13	1	4	37	21	14	38	10	5	19	2	26	39	20	7	8
	r6	Somaliland	man	24	7	1	4	2	10	16	5	9	19	17	8	3	22	32	24	15	6	29	26	20	23	30	25	33	14	46	38	31	45	37	35	21	48	34	43	39	12	28	11	47	13	44	42	18	27
	r7	Somaliland	man	25	10	4	15	13	9	20	17	3	11	2	1	5	19	28	14	7	22	33	6	12	16	8	26	30	36	47	41	29	43	24	44	32	34	31	38	39	25	27	35	37	18	42	45	23	46
	r8	Somaliland	man	23	14	15	13	24	21	2	22	23	7	3	10	1	37	18	20	19	26	36	33	12	44	16	35	31	30	39	17	28	38	29	34	5	46	6	42	40	45	8	41	11	32	9	27	4	25
	r9	Somaliland	man	20	9	6	1	15	14	21	17	7	22	24	19	12	18	20	11	16	10	2	13	8	3	4	23	5	30	45	47	25	33	28	34	36	43	32	41	27	40	35	39	29	37	44	48	31	38
	r10	Somaliland	man	23	4	17	3	2	14	16	1	6	22	15	29	5	38	39	48	20	46	33	44	12	45	30	32	8	47	19	42	40	24	34	7	27	13	41	36	21	11	9	25	18	43	10	23	31	37
	r11	Somaliland	man	22	11	16	15	14	13	27	37	1	24	25	26	12	23	44	43	28	21	22	38	39	40	31	41	42	36	47	48	20	8	9	18	10	45	35	19	46	17	30	29	32	6	7	4	3	34
	r12	Somaliland	man	24	1	38	2	3	5	13	47	4	14	10	9	6	8	43	15	12	11	21	20	46	39	17	34	44	45	37	40	19	33	18	30	7	42	22	32	48	24	25	16	29	27	26	35	23	41
	r13	Somaliland	man	22	9	4	12	7	11	18	17	13	46	14	16	6	1	2	10	19	3	15	27	21	26	20	22	42	8	28	38	41	39	31	25	24	48	45	44	35	29	33	30	37	23	32	40	47	43
	r14	Somaliland	man	20	6	7	3	8	4	22	12	1	10	16	33	2	14	39	30	17	19	20	23	9	11	21	13	29	24	45	48	18	38	31	47	5	46	26	36	37	15	27	34	25	35	44	28	32	43
	r15	Somaliland	man	23	33	48	35	26	30	31	32	34	25	28	29	27	21	40	39	36	38	42	44	37	45	46	19	43	41	10	47	12	11	3	4	22	23	14	1	18	8	7	9	6	13	20	2	24	15
	r16	Somaliland	man	23	3	6	18	2	4	28	24	22	46	1	8	19	5	32	29	23	7	45	10	25	31	30	44	9	41	33	36	37	43	38	35	42	39	20	40	47	11	34	26	17	21	16	27	14	15
	r17	Somaliland	man	23	4	33	1	2	3	5	8	10	21	13	9	7	46	16	15	18	12	48	44	45	47	14	35	43	11	42	6	30	24	38	25	20	31	36	37	40	23	27	22	32	41	28	39	19	34
	r18	Somaliland	man	26	46	47	31	38	45	39	48	12	30	28	19	33	5	21	20	42	41	7	34	35	29	43	4	14	23	16	8	18	36	25	2	17	24	9	13	32	6	3	37	26	11	40	1	44	27
	r19	Somaliland	man	21	16	37	22	21	17	19	20	1	27	2	15	18	23	44	48	34	40	25	35	36	33	39	28	14	43	47	29	38	45	32	30	31	46	41	42	26	5	4	12	10	9	8	7	6	24
	r20	Somaliland	man	21	3	2	5	1	7	4	26	6	28	17	9	8	13	34	25	10	24	19	12	11	23	20	15	14	22	46	41	27	39	16	35	18	48	32	36	42	30	33	21	40	31	37	38	45	29
	r21	Somaliland	man	22	23	25	24	20	22	27	28	26	1	2	4	21	13	41	5	7	29	12	38	37	8	6	35	40	44	32	33	19	45	39	48	11	16	43	34	17	3	10	9	15	36	42	31	14	18
	r22	Somaliland	man	23	3	8	1	2	5	9	13	37	17	23	24	4	27	46	30	34	14	33	45	18	43	32	11	31	48	35	6	16	36	22	15	12	26	7	41	47	20	39	40	42	25	21	38	10	28
	r23	Somaliland	man	21	1	3	2	5	6	16	9	8	20	14	7	4	22	12	11	17	15	42	24	19	18	10	44	36	25	33	31	34	30	46	40	28	27	41	38	26	43	39	45	23	21	47	32	35	13
	r24	Somaliland	man	21	23	31	24	36	22	32	37	46	41	11	25	17	47	15	44	20	42	33	29	16	39	26	34	30	28	19	2	40	35	5	14	1	48	7	6	43	13	45	18	38	21	12	4	3	27
	r25	Somaliland	man	23	40	27	35	38	44	41	24	6	20	19	22	37	21	36	33	39	26	3	16	23	7	30	10	5	43	29	42	17	11	1	13	14	47	12	9	25	4	2	8	31	15	45	18	28	34
	r26	Somaliland	man	23	10	24	27	33	12	6	36	21	18	16	1	17	22	35	3	19	26	34	7	15	2	46	25	37	39	43	38	47	29	41	48	44	45	40	42	32	31	28	4	23	30	5	9	11	13
	r27	Somaliland	man	22	3	8	9	17	24	12	11	1	10	7	2	4	28	43	25	5	14	33	16	32	30	13	20	15	38	41	44	35	45	27	47	6	48	26	31	46	21	42	34	39	23	37	36	18	29
	r28	Somaliland	man	22	29	21	30	37	26	39	38	17	34	16	20	5	44	42	41	27	45	31	12	3	4	47	19	33	6	43	9	7	22	48	46	1	24	11	23	35	18	28	2	10	32	25	15	13	8
	r29	Somaliland	man	22	9	31	15	16	45	25	26	17	39	48	46	37	47	34	38	11	36	13	27	23	24	28	41	35	33	21	44	8	4	7	10	12	43	14	6	22	3	5	1	40	19	2	29	20	32
	r30	Somaliland	man	23	8	17	12	2	1	10	9	7	15	13	5	4	27	39	19	3	18	11	16	36	24	22	21	33	28	47	42	25	44	29	40	6	41	14	43	45	20	30	26	37	32	23	46	31	34
	r31	Somaliland	man	21	32	46	34	31	30	10	39	6	45	23	25	38	41	26	12	15	47	43	17	27	36	11	29	24	7	19	28	35	13	20	16	3	37	8	18	42	44	5	2	48	9	40	1	14	33
	r32	Somaliland	man	20	24	27	34	1	29	5	41	23	19	28	30	2	15	39	21	13	3	46	17	4	12	7	33	14	48	9	11	35	31	44	10	38	37	40	22	18	16	26	32	45	47	6	36	8	43
	r33	Somaliland	man	21	12	24	20	13	21	37	31	23	17	25	6	30	14	27	16	18	1	3	15	28	5	35	11	9	29	47	7	22	45	26	46	19	40	32	42	43	4	10	2	34	44	41	8	36	39
	r34	Somaliland	man	23	14	46	41	17	28	37	44	15	18	16	27	42	21	43	45	32	20	24	38	48	39	10	5	3	35	36	22	26	13	1	30	6	47	9	23	40	2	4	19	12	8	29	7	25	31
	r35	Somaliland	man	22	40	31	19	35	20	12	46	30	41	11	14	22	39	15	45	18	29	43	8	4	34	33	3	48	10	42	1	2	27	47	5	16	32	21	36	44	9	25	13	28	38	6	24	17	23
	r36	Somaliland	man	21	4	33	16	17	14	39	38	15	18	6	7	8	1	23	32	3	5	20	22	19	21	26	12	28	45	46	40	2	34	10	24	9	48	27	25	35	11	13	31	41	30	44	29	36	43
	r37	Somaliland	man	19	25	12	15	19	24	14	26	1	27	29	32	28	7	44	48	36	11	10	23	33	4	42	18	21	47	40	34	43	37	20	17	2	38	13	22	46	8	5	3	16	39	6	9	31	45
	r38	Somaliland	man	21	47	46	12	14	48	45	40	13	33	6	8	35	17	20	43	42	44	9	41	24	38	34	7	21	31	18	11	27	16	1	4	25	29	15	5	28	10	2	3	36	32	19	26	39	30
	r39	Somaliland	man	21	11	13	12	1	14	20	17	16	26	44	19	10	15	40	39	4	24	28	6	34	31	18	23	41	38	36	2	45	35	37	5	9	29	33	32	25	27	22	8	46	43	21	7	3	30
	r40	Somaliland	man	25	3	23	2	1	9	16	7	6	32	15	5	4	19	46	11	10	18	24	20	22	28	21	25	31	47	41	14	8	48	26	13	17	45	30	43	27	40	36	37	39	35	29	42	12	34
	r41	Somaliland	man	25	46	45	14	15	47	18	31	48	34	37	17	21	23	30	40	36	39	35	43	44	42	38	32	19	25	27	6	13	7	8	11	16	26	9	10	12	24	22	33	41	20	3	1	28	29
	r42	Somaliland	man	24	21	6	41	45	7	13	34	20	22	23	36	3	37	38	12	29	16	33	19	9	44	43	15	2	8	18	31	32	46	42	28	27	30	24	11	5	39	47	48	35	26	40	10	14	17
	r43	Somaliland	man	21	30	17	22	47	3	28	20	21	38	12	7	5	27	35	26	6	11	15	14	25	36	37	45	46	23	13	31	42	24	1	9	19	39	16	40	33	10	18	2	44	43	34	29	8	41
	r44	Somaliland	man	23	16	33	43	20	8	6	47	42	29	21	14	44	15	48	22	46	31	12	41	30	28	36	11	25	37	32	39	26	19	1	4	27	24	2	9	40	5	3	7	35	38	23	17	13	45
	r45	Somaliland	man	21	30	9	36	1	23	20	16	29	27	40	48	37	35	6	2	31	22	34	28	18	42	21	8	24	13	47	32	38	19	44	3	5	14	25	39	41	33	15	26	17	46	4	12	45	10
	r46	Somaliland	man	23	10	39	36	34	38	23	41	21	24	6	16	43	40	37	48	22	42	35	15	45	26	33	28	32	46	5	18	17	19	1	2	14	25	30	11	47	3	29	7	31	20	12	9	8	44
	r47	Somaliland	man	21	19	42	18	37	34	8	35	29	24	1	3	33	41	30	21	4	9	15	31	32	44	23	20	12	22	40	14	28	26	11	27	48	45	43	2	10	6	5	25	7	13	36	16	38	17
	r48	Somaliland	man	22	8	27	11	22	3	45	20	43	15	29	31	25	30	9	33	46	48	13	37	23	35	6	19	17	5	40	28	4	24	39	14	1	16	32	47	38	12	42	34	44	7	21	2	10	18
	r49	Somaliland	man	25	15	3	2	18	13	8	14	5	17	21	12	11	19	40	31	23	9	1	6	25	4	27	33	22	29	48	45	24	32	20	34	7	38	10	42	41	16	28	36	37	30	35	44	43	46
	r50	Somaliland	man	24	13	27	17	11	5	33	34	35	42	6	2	36	29	43	45	16	31	24	32	46	25	20	7	23	38	47	21	28	30	8	22	15	26	14	44	41	37	40	9	39	3	1	18	12	4
	r51	Somaliland	man	24	2	14	1	3	8	11	9	4	12	5	6	10	35	37	23	7	19	31	22	32	33	20	30	43	34	42	47	46	25	41	39	17	15	36	38	26	29	40	24	18	21	44	48	45	13
	r52	Somaliland	man	22	32	21	36	4	24	43	38	30	19	9	23	35	31	29	42	40	41	13	22	18	25	6	37	47	15	14	17	27	16	2	28	39	20	7	5	26	45	10	46	12	8	44	48	34	33
	r53	Somaliland	man	21	44	39	2	1	3	20	30	15	29	4	23	21	5	34	32	42	8	9	22	18	7	10	19	16	12	47	26	35	41	13	31	14	45	6	24	40	11	28	17	43	36	48	37	46	33
	r54	Somaliland	man	22	3	5	6	7	1	18	11	4	22	14	2	10	13	25	24	20	30	8	15	17	27	12	16	35	21	47	41	32	46	38	34	23	44	33	45	19	40	36	31	39	28	43	42	29	26
	r55	Somaliland	man	23	20	5	19	18	9	7	14	6	10	2	13	16	23	44	15	28	24	26	32	17	21	29	33	34	38	46	47	25	37	3	1	27	39	31	11	35	12	4	8	41	30	45	42	40	36
	r56	Somaliland	man	23	2	19	18	7	25	21	35	39	24	3	38	28	14	30	6	41	31	32	33	36	47	37	4	48	8	44	45	46	5	27	42	40	23	15	26	22	11	17	10	13	20	43	29	1	16
	r57	Somaliland	man	23	5	12	6	7	8	10	11	18	26	4	2	14	34	32	27	21	15	33	35	28	31	24	23	48	16	42	20	30	41	1	45	13	36	3	44	38	9	22	29	37	46	47	25	17	40
	r58	Somaliland	man	24	4	8	5	1	9	7	3	6	15	11	2	10	24	46	36	12	25	37	18	20	22	17	44	28	40	43	29	39	33	26	32	13	30	38	35	31	21	48	23	34	14	47	42	27	16
	r59	Somaliland	man	19	5	1	7	10	4	12	9	2	16	14	3	6	18	36	8	22	17	20	23	19	27	24	26	34	25	45	33	37	44	39	42	11	46	28	47	40	21	31	13	43	29	38	32	15	41
	r60	Somaliland	man	23	10	5	15	11	8	9	13	4	28	1	2	6	16	14	3	12	23	26	21	7	24	18	31	42	22	46	33	27	40	17	38	29	47	39	37	43	36	20	32	41	25	45	35	30	19
	r61	Somaliland	man	23	29	48	44	41	17	21	43	35	15	27	13	3	8	45	40	39	42	36	14	47	46	19	9	28	38	4	26	10	23	11	6	18	16	5	24	31	22	7	20	33	34	25	2	32	37
	r62	Somaliland	man	27	19	38	3	8	26	47	21	17	9	35	23	10	33	40	39	15	48	2	36	24	6	45	30	46	43	44	18	37	27	28	41	20	25	7	22	14	11	4	1	34	31	13	16	42	32
	r63	Somaliland	man	21	48	45	47	1	44	35	43	36	20	34	29	46	37	18	32	31	23	25	40	30	26	39	3	12	24	7	4	27	14	16	10	42	38	21	8	5	19	13	15	22	41	6	9	33	11
	r64	Somaliland	man	21	6	43	17	18	19	26	33	20	22	2	15	5	29	30	21	38	16	28	31	48	36	34	14	13	37	44	40	10	25	1	7	11	45	12	3	32	4	9	8	39	35	46	24	23	27
	r65	Somaliland	man	21	8	48	1	2	3	6	7	11	9	12	5	4	41	26	38	47	28	44	42	25	45	29	23	27	24	32	36	35	13	10	15	21	37	43	17	39	19	20	22	40	46	34	33	14	16
	r66	Somaliland	man	23	14	8	1	2	11	20	19	7	12	21	6	5	9	40	15	17	10	23	13	3	27	34	25	4	33	39	38	18	45	43	46	32	47	30	28	35	37	29	26	36	42	24	41	22	16
	r67	Somaliland	man	22	22	35	32	33	39	13	40	43	46	3	16	45	44	30	34	36	27	47	48	42	37	31	5	29	7	28	20	24	12	25	9	41	17	6	10	38	18	19	1	8	23	15	2	21	26
	r68	Somaliland	man	22	18	5	32	31	33	16	10	2	28	1	3	6	4	17	8	13	12	23	29	7	25	14	15	36	26	47	19	11	45	21	37	9	42	22	27	34	24	38	40	41	30	44	35	20	46
	r69	Somaliland	man	22	3	8	2	4	1	9	6	7	11	14	10	5	19	23	17	13	20	22	16	15	34	18	35	27	32	47	44	37	36	39	41	21	26	31	43	38	30	42	33	25	28	45	46	24	12
	r70	Somaliland	man	21	39	41	18	36	46	35	40	42	33	47	45	25	48	28	27	17	31	38	43	34	44	22	24	32	20	29	14	30	16	7	12	26	8	23	19	15	37	4	5	21	6	13	9	10	2
	r71	Somaliland	man	23	6	8	12	28	11	16	5	2	34	1	3	15	25	43	27	23	22	29	26	18	21	7	33	19	39	45	44	35	17	14	32	4	48	38	42	40	30	36	37	10	24	46	9	13	20
	r72	Somaliland	man	21	4	14	16	17	15	6	10	1	20	22	7	13	5	23	3	21	12	24	8	19	26	9	30	27	33	41	46	32	43	18	47	2	45	31	35	37	25	28	11	40	29	44	39	38	34
	r73	Somaliland	man	21	3	1	2	8	5	11	4	15	22	17	18	10	19	28	23	20	13	14	26	16	21	12	44	25	29	46	45	6	35	27	33	9	38	32	37	43	31	36	7	42	40	39	41	30	24
	r74	Somaliland	man	22	4	6	3	1	2	9	5	8	11	22	10	7	29	44	45	13	26	28	34	43	20	12	40	47	42	38	32	33	31	36	16	14	48	27	25	46	37	35	21	39	30	24	15	19	17
	r75	Somaliland	man	20	10	43	9	32	8	3	39	26	47	1	36	4	21	45	40	35	23	12	28	37	48	34	18	33	11	30	29	6	16	20	22	2	46	13	14	41	5	15	17	27	19	38	24	7	42
	r76	Somaliland	man	22	23	48	38	41	19	28	37	26	21	29	11	33	14	18	30	35	22	24	17	42	7	8	1	27	16	44	3	46	36	43	47	10	25	9	32	15	2	4	34	20	45	13	40	12	31
	r77	Somaliland	man	23	6	22	7	1	3	18	10	2	17	4	31	5	30	34	23	13	14	27	25	39	41	20	46	48	45	32	15	35	36	29	44	9	24	8	42	43	12	47	21	38	40	37	26	16	28
	r78	Somaliland	man	23	47	27	29	26	36	20	32	30	38	28	35	24	42	10	25	31	16	46	4	45	44	43	39	48	22	8	18	3	33	6	15	5	21	7	13	41	19	40	34	11	37	23	17	12	9
	r79	Somaliland	man	21	1	9	5	2	3	10	12	6	15	19	7	4	25	46	45	39	18	13	20	42	11	33	38	35	48	34	8	37	40	26	28	14	47	17	43	44	16	41	22	21	23	27	36	24	32
	r80	Somaliland	man	25	13	2	3	18	11	37	4	1	14	6	12	5	19	36	39	17	16	10	9	8	7	28	20	31	42	21	47	32	44	34	29	27	22	26	30	35	15	38	40	43	45	24	48	25	41
	r81	Somaliland	man	23	44	29	21	22	20	37	42	35	15	23	34	30	31	46	36	39	40	28	11	26	16	38	27	18	33	6	43	41	8	47	4	1	48	14	32	19	13	3	25	24	12	9	17	45	7
	r82	Somaliland	man	22	3	18	5	17	13	21	9	4	25	16	12	7	10	28	11	20	1	2	14	23	8	15	19	22	39	47	43	26	33	29	37	6	46	36	38	41	34	35	24	32	31	27	44	30	40
	r83	Somaliland	man	21	19	20	4	18	16	3	11	6	5	2	15	17	31	41	32	28	35	42	27	33	43	36	38	39	40	47	44	8	34	9	45	1	30	37	12	29	10	7	14	26	24	25	13	22	23
	r84	Somaliland	man	22	9	37	33	11	40	36	41	10	39	46	32	38	48	35	18	29	25	31	43	45	44	42	5	34	26	13	14	47	16	7	8	4	22	6	27	15	3	1	2	20	24	21	30	28	23
	r85	Somaliland	man	26	5	14	7	4	8	10	3	11	32	6	33	9	42	34	13	31	44	39	35	37	20	19	24	38	36	27	25	21	40	1	2	12	30	29	15	45	46	28	22	47	43	16	48	17	26
	r86	Somaliland	man	24	29	19	36	47	27	25	44	39	31	1	28	30	48	42	43	40	26	46	21	37	41	45	4	35	24	13	8	11	15	9	34	38	18	20	10	32	5	16	2	33	12	6	7	22	23
	r87	Somaliland	man	22	11	30	7	16	6	5	31	19	8	1	20	12	10	35	13	28	17	32	27	23	3	26	4	33	15	44	48	36	43	38	41	18	45	25	46	39	29	21	2	42	9	37	22	14	40
	r88	Somaliland	man	25	6	36	4	16	45	7	8	23	19	48	17	34	44	12	39	32	10	24	28	20	1	22	37	40	14	11	31	27	21	38	9	2	3	29	41	30	5	46	18	13	33	47	43	15	35
	r89	Somaliland	man	22	32	18	23	22	24	14	39	37	20	28	13	26	12	38	34	15	27	45	10	40	4	29	7	3	31	30	46	5	43	21	17	19	47	6	16	36	9	35	42	11	8	41	2	33	48
	r90	Somaliland	man	20	20	5	25	7	23	46	29	17	14	9	6	22	10	30	36	8	2	1	16	12	15	28	33	31	21	42	44	13	38	4	3	24	40	26	37	32	11	39	27	34	41	35	45	18	43
	r91	Somaliland	man	23	3	28	24	11	19	25	26	13	30	4	6	23	39	40	33	14	35	22	34	45	44	46	38	37	48	41	18	16	36	2	43	1	29	20	12	31	32	47	9	8	21	17	15	7	27
	r92	Somaliland	man	23	16	2	29	12	23	7	21	28	13	1	9	14	30	35	26	5	27	22	6	18	33	15	44	46	39	48	20	25	42	37	47	8	34	43	19	40	3	45	31	32	17	11	38	24	36
	r93	Somaliland	man	23	11	5	4	1	24	34	42	9	29	15	36	27	32	38	12	16	10	2	41	17	40	35	28	39	31	23	45	7	37	3	44	13	26	8	46	33	14	25	6	47	18	30	43	21	19
	r94	Somaliland	man	24	6	18	9	10	1	2	32	12	21	3	7	8	13	34	16	4	15	40	19	14	17	11	37	23	20	43	38	39	44	35	42	5	24	30	46	48	26	47	41	28	33	25	45	22	27
	r95	Somaliland	man	18	8	26	10	16	14	7	2	13	12	22	5	6	42	47	46	1	35	31	45	43	23	32	34	17	40	48	29	25	30	4	24	15	39	36	27	33	19	11	3	41	28	38	20	21	9
	r96	Somaliland	man	21	1	8	2	14	3	11	5	4	21	9	6	13	33	43	38	31	47	29	26	10	20	44	35	22	24	37	42	12	48	25	17	7	39	23	45	16	36	27	18	30	41	46	40	15	28
	r97	Somaliland	man	20	43	2	9	18	48	42	29	15	33	40	6	46	24	27	45	10	30	19	47	17	44	35	31	37	25	32	4	5	38	12	3	28	21	8	20	34	26	23	1	11	41	22	16	39	36
	r98	Somaliland	man	18	19	1	6	2	5	18	7	9	14	13	28	4	17	12	10	30	16	8	31	11	15	29	22	32	20	46	21	37	44	39	47	26	25	3	40	36	42	38	43	35	41	23	27	33	34
	r99	Somaliland	man	18	11	5	8	1	10	27	15	4	44	20	21	22	17	39	9	13	23	25	38	26	2	35	24	32	40	47	18	30	41	36	45	33	46	7	37	48	28	31	12	43	34	42	19	29	14
	r100	Somaliland	man	21	27	1	23	21	35	13	28	4	19	5	36	22	29	42	30	6	11	24	40	41	39	26	47	9	48	38	16	3	10	14	18	2	25	31	44	34	12	33	32	37	17	45	20	7	43
	r101	Somaliland	man	20	46	33	44	41	38	47	23	43	22	40	42	45	31	21	11	37	35	1	5	14	32	34	17	3	48	7	29	28	10	24	16	30	20	36	6	12	25	19	18	13	2	4	27	39	15
	r102	Somaliland	man	24	27	16	11	12	6	28	40	2	33	9	7	14	38	44	37	39	20	13	30	32	41	18	24	36	42	47	43	17	31	10	29	3	45	19	26	35	4	23	1	46	21	25	8	5	34
	r103	Somaliland	man	20	3	7	2	1	5	12	6	8	17	14	13	4	18	33	16	11	20	23	22	27	21	10	37	46	41	48	44	28	30	31	47	19	35	36	42	45	29	25	15	40	32	43	39	9	24
	r104	Somaliland	man	22	1	14	7	3	5	19	9	6	4	18	2	22	38	42	26	16	11	41	27	39	46	15	34	13	30	40	36	8	29	17	31	12	21	45	33	47	24	44	23	48	20	35	32	10	25
	r105	Somaliland	man	24	28	3	12	27	6	5	8	29	4	46	9	43	44	11	17	26	20	25	48	47	40	13	7	10	15	19	1	39	30	32	31	38	18	33	23	37	41	45	42	35	21	34	2	24	22
	r106	Somaliland	man	22	14	9	15	13	1	11	3	2	48	17	12	16	8	43	6	4	40	24	7	44	18	5	19	30	37	45	21	10	36	27	35	42	29	32	39	25	20	26	34	22	38	47	46	23	41
	r107	Somaliland	man	22	16	18	24	23	21	20	30	26	35	15	13	19	25	32	44	27	6	48	22	31	7	29	46	38	12	36	34	11	17	33	42	2	5	28	40	41	10	37	14	39	4	47	9	8	45
	r108	Somaliland	man	25	30	10	36	42	4	5	47	29	46	6	12	8	38	34	28	40	33	27	48	41	32	35	20	9	44	23	14	2	24	16	39	7	31	17	25	37	13	22	11	15	26	19	1	21	45
	r109	Somaliland	man	20	43	39	28	41	26	16	46	37	40	5	18	27	42	23	6	19	45	31	17	48	30	21	44	14	20	7	8	24	22	34	11	47	38	4	13	32	10	9	12	15	29	33	2	1	36
	r110	Somaliland	man	20	3	6	1	2	8	12	5	4	40	10	16	22	19	30	21	31	20	42	7	23	9	24	18	48	45	29	32	11	28	43	46	15	47	13	27	44	17	34	36	39	26	41	14	38	25
	r111	Somaliland	man	21	2	15	1	8	3	16	7	6	25	11	4	5	14	17	26	12	23	39	20	9	10	13	32	30	19	47	36	31	42	21	46	22	37	33	44	38	29	40	34	28	41	43	24	27	35
	r112	Somaliland	man	24	28	20	17	1	16	45	39	3	38	46	10	14	29	19	33	11	2	7	4	18	9	24	8	6	42	40	26	41	36	5	23	35	30	32	22	34	21	12	31	15	43	25	27	13	37
	r113	Somaliland	man	19	36	47	8	7	19	39	44	24	15	31	41	30	10	33	45	35	42	4	32	48	40	11	22	13	43	34	23	9	6	28	12	1	25	3	26	46	2	5	18	14	20	37	17	29	27
	r114	Somaliland	man	21	11	18	36	22	37	33	9	7	35	2	5	10	4	24	25	30	28	15	19	1	8	21	23	16	27	48	17	26	42	20	38	6	45	12	39	40	13	34	3	29	43	46	14	32	41
	r115	Somaliland	man	20	15	13	8	2	1	14	24	5	20	23	7	4	21	28	10	17	25	12	27	11	16	22	33	39	31	47	46	30	37	19	42	9	45	38	44	43	29	3	32	41	35	34	40	6	18
	r116	Somaliland	man	21	12	20	3	2	1	13	7	4	8	6	28	5	24	41	25	15	9	48	10	44	39	47	46	42	33	45	43	31	16	21	36	22	40	29	34	38	11	32	14	35	17	27	30	26	19
	r117	Somaliland	man	23	3	18	20	2	30	40	34	8	21	15	7	9	38	45	6	14	22	29	47	37	25	31	13	43	44	12	24	5	46	4	36	1	32	27	26	28	35	11	19	17	41	42	48	23	10
	r118	Somaliland	man	25	1	10	3	4	2	5	13	8	20	12	7	6	15	39	22	9	19	48	17	11	47	21	46	45	36	44	23	24	43	37	32	27	40	25	38	42	41	26	33	30	28	35	31	14	16
	r119	Somaliland	man	24	3	4	1	2	5	16	7	17	8	41	13	19	33	9	21	36	22	11	18	27	48	35	10	37	26	38	34	29	24	12	40	15	6	45	46	30	44	42	47	43	32	23	39	25	20
	r120	Somaliland	man	22	13	1	17	23	16	28	19	2	7	11	9	4	5	42	15	8	12	22	24	27	3	10	25	29	43	41	40	32	35	6	38	14	47	18	31	45	30	39	37	44	33	20	21	34	46
	r121	Somaliland	man	22	26	31	29	22	27	24	35	28	23	33	36	37	48	4	11	25	9	39	8	42	3	18	47	44	1	15	20	16	12	40	7	17	43	13	5	41	6	2	45	10	30	34	21	38	32
	r122	Somaliland	man	20	7	37	2	1	5	4	28	3	6	17	9	8	41	33	35	19	40	48	38	34	43	42	46	39	25	20	11	12	21	23	22	29	26	32	30	47	44	45	36	31	24	15	18	13	14
	r123	Somaliland	woman	22	7	8	5	4	2	21	6	1	28	14	10	3	11	38	18	15	12	9	26	16	25	17	27	13	39	40	47	30	44	29	31	22	48	24	32	35	23	19	20	34	37	42	33	41	36
	r124	Somaliland	woman	20	28	1	29	40	27	41	16	23	13	15	35	36	12	17	19	6	34	14	39	20	21	5	2	25	47	43	22	31	48	7	42	8	44	10	24	45	9	11	4	38	32	37	30	18	3
	r125	Somaliland	woman	20	17	10	16	35	24	18	31	7	26	1	21	23	22	40	42	28	6	5	15	29	14	25	3	43	36	45	30	19	37	2	33	8	48	4	34	46	12	41	13	44	32	38	20	27	39
	r126	Somaliland	woman	20	47	46	48	43	41	31	34	6	36	1	33	44	39	25	32	38	40	35	42	37	30	45	11	20	19	3	12	29	22	15	14	26	5	23	13	2	16	4	17	24	9	7	8	27	21
	r127	Somaliland	woman	19	3	23	1	2	4	11	9	6	13	7	8	5	32	27	26	24	33	34	35	14	31	25	41	36	37	46	17	18	19	20	30	15	45	10	38	44	21	29	42	40	28	39	22	43	12
	r128	Somaliland	woman	20	26	11	16	29	27	41	18	22	10	24	1	7	3	38	47	37	46	5	31	15	35	30	13	8	45	43	19	42	21	2	32	6	23	9	25	14	17	48	28	20	36	44	39	12	34
	r129	Somaliland	woman	23	22	40	3	24	2	23	19	1	7	9	30	12	36	31	33	28	13	32	11	16	43	38	18	48	35	25	39	4	29	37	8	46	41	10	34	15	5	20	45	14	44	42	17	26	47
	r130	Somaliland	woman	23	9	1	11	10	8	3	4	18	21	34	35	2	37	38	31	30	5	33	41	36	19	17	27	43	44	32	14	26	45	25	24	6	7	28	42	46	39	40	20	16	12	48	13	15	22
	r131	Somaliland	woman	19	13	14	27	21	12	23	33	3	28	26	25	37	34	47	18	42	30	5	45	32	16	31	7	9	40	46	38	43	41	4	2	11	36	35	1	39	8	6	15	29	17	24	10	20	22
	r132	Somaliland	woman	22	3	8	2	6	1	16	18	13	31	20	15	4	22	23	14	17	19	7	21	24	25	11	5	28	27	47	29	10	43	38	42	9	44	41	45	39	26	46	36	32	37	33	34	12	35
	r133	Somaliland	woman	21	20	27	9	30	39	19	4	21	24	11	18	38	8	46	34	2	29	28	35	23	32	14	3	37	26	44	43	40	47	1	5	10	41	33	42	45	22	13	25	12	48	17	31	7	15
	r134	Somaliland	woman	21	12	25	35	45	16	9	34	29	7	1	10	15	36	43	42	3	8	37	30	14	6	17	26	31	24	18	28	2	33	5	41	44	39	13	22	21	32	47	4	46	19	40	23	11	27
	r135	Somaliland	woman	24	26	13	41	2	28	35	19	1	15	34	5	10	7	42	16	46	36	8	24	25	17	47	3	12	37	32	29	44	45	6	20	9	43	11	39	4	27	22	18	31	21	33	40	14	30
	r136	Somaliland	woman	23	10	1	14	23	21	19	13	2	11	16	15	17	8	26	25	9	3	7	12	18	6	22	20	28	38	44	46	27	32	5	39	30	45	29	36	42	4	33	34	41	31	47	37	24	43
	r137	Somaliland	woman	21	31	39	37	7	27	40	32	36	28	41	48	38	23	44	22	17	42	3	25	47	26	30	45	2	5	12	1	14	33	35	16	43	29	21	24	9	4	19	8	34	6	10	18	46	15
	r138	Somaliland	woman	21	21	14	25	23	47	22	30	17	31	13	11	6	44	24	39	5	10	18	32	20	37	38	48	36	28	29	45	33	8	7	43	15	4	40	35	16	19	26	1	42	34	12	9	27	3
	r139	Somaliland	woman	19	39	19	38	37	45	40	16	21	27	1	3	43	25	22	32	36	29	35	4	6	31	17	23	42	28	26	44	2	5	8	10	9	41	33	48	47	46	20	30	18	14	15	11	7	24
	r140	Somaliland	woman	19	22	13	17	18	21	20	19	1	3	8	11	14	34	37	36	9	30	5	15	27	10	2	33	39	40	38	25	12	26	23	42	16	47	31	29	6	24	35	43	45	48	32	46	44	41
	r141	Somaliland	woman	20	11	23	6	15	33	10	37	8	14	39	45	34	26	3	30	35	38	41	42	32	17	22	31	28	4	43	2	16	27	13	47	29	5	40	21	24	48	19	44	20	36	7	18	46	9
	r142	Somaliland	woman	20	3	10	2	1	9	13	6	7	23	18	20	8	28	43	24	4	30	12	17	35	25	32	31	15	41	47	19	16	44	40	46	14	34	29	39	48	36	42	27	45	21	11	37	26	5
	r143	Somaliland	woman	19	12	48	38	46	18	2	32	39	22	3	9	5	4	15	19	34	8	17	42	11	23	33	27	31	14	16	43	10	28	36	1	40	35	37	47	44	25	41	6	24	45	26	29	30	7
	r144	Somaliland	woman	22	35	32	12	25	3	47	36	1	48	24	23	46	21	39	40	22	11	20	45	15	38	29	14	30	7	31	13	33	44	6	4	5	43	19	42	18	37	41	10	28	17	34	27	9	26
	r145	Somaliland	woman	23	4	5	9	2	7	13	11	10	41	6	8	1	30	27	20	16	14	29	21	15	33	3	35	12	25	17	22	31	42	38	19	26	32	36	45	47	34	37	40	28	44	46	43	18	23
	r146	Somaliland	woman	23	21	26	8	17	7	33	15	14	2	12	45	20	19	34	18	16	1	3	35	6	22	40	30	48	41	46	39	10	37	9	31	25	28	13	47	5	11	29	23	4	24	27	44	43	38
	r147	Somaliland	woman	22	17	2	14	3	13	30	19	21	23	5	16	11	25	33	26	8	12	9	15	43	34	4	32	41	35	47	36	22	38	1	7	29	37	18	6	39	20	31	44	40	10	27	46	24	45
	r148	Somaliland	woman	22	48	47	28	34	15	2	42	13	22	26	6	45	16	41	30	18	44	1	12	46	27	32	17	11	3	24	10	33	37	20	43	40	38	8	39	29	7	25	4	23	5	35	31	14	19
	r149	Somaliland	woman	20	32	22	25	19	33	12	37	5	24	26	27	47	23	46	40	38	17	10	29	15	16	18	14	7	35	34	44	31	39	1	6	3	48	41	4	36	11	9	8	42	43	28	2	20	13
	r150	Somaliland	woman	22	27	9	6	17	3	35	18	30	12	11	2	1	10	25	32	41	16	37	45	46	40	19	21	42	26	29	23	5	31	8	4	24	22	44	7	13	14	20	28	43	36	47	33	15	34
	r151	Somaliland	woman	21	4	13	3	1	2	26	22	8	38	12	20	5	45	47	42	10	46	31	32	37	40	30	36	41	48	17	24	28	29	34	23	11	39	33	35	43	25	44	21	18	27	9	14	19	16
	r152	Somaliland	woman	20	32	43	30	25	39	45	22	35	44	18	31	36	21	26	24	19	7	1	41	6	9	42	12	10	47	38	28	48	13	46	37	20	23	4	14	16	11	17	15	8	5	34	40	3	33
	r153	Somaliland	woman	21	15	18	17	16	12	10	14	25	26	4	8	11	22	23	28	7	19	31	21	9	30	24	6	38	20	46	44	36	40	2	1	43	45	33	3	42	29	5	37	41	27	35	39	34	13
	r154	Somaliland	woman	21	3	4	5	9	6	19	1	2	17	18	7	8	12	39	30	11	26	22	25	21	28	16	15	29	32	36	43	24	41	34	14	23	42	38	13	33	37	35	27	40	31	47	44	10	20
	r155	Somaliland	woman	22	25	23	26	48	47	38	41	30	46	1	22	24	27	28	31	32	43	39	35	20	36	45	18	42	21	10	2	29	17	13	8	37	34	3	11	16	19	15	9	33	44	4	7	12	40
	r156	Czech republic	woman	18	42	48	38	40	37	33	34	41	30	35	32	36	46	43	27	26	47	12	29	45	19	28	10	24	44	1	2	5	8	7	22	25	15	39	6	23	17	11	14	4	18	13	9	20	31
	r157	Czech republic	woman	18	19	5	14	1	13	4	17	11	21	8	12	9	16	3	6	15	7	24	23	2	30	20	33	29	10	39	28	43	25	42	41	48	46	38	44	35	26	40	22	47	34	37	27	45	31
	r158	Czech republic	woman	19	14	12	5	16	4	17	6	21	10	11	18	8	48	46	44	37	43	45	41	47	33	42	20	3	30	1	26	15	19	7	29	2	38	25	9	39	31	32	22	35	40	23	27	34	24
	r159	Czech republic	woman	19	16	21	18	19	6	11	14	12	8	13	15	17	2	36	24	20	1	5	10	3	4	7	23	30	43	38	48	44	25	40	41	26	45	47	33	35	27	32	37	31	29	22	46	39	28
	r160	Czech republic	woman	18	6	1	3	2	5	9	16	7	15	20	8	4	13	12	14	22	11	26	27	10	29	28	34	36	18	19	47	40	31	39	30	17	42	21	32	33	44	37	41	35	38	48	46	24	23
	r161	Czech republic	woman	18	15	2	3	12	11	21	8	27	13	28	26	9	16	10	24	22	17	48	23	14	46	18	29	43	6	35	19	30	38	1	37	42	44	5	33	45	41	40	39	47	20	32	4	31	25
	r162	Czech republic	woman	19	11	12	7	9	15	8	17	2	5	1	13	14	46	33	24	21	10	38	4	32	47	25	20	36	6	22	42	27	41	18	16	19	34	3	31	37	48	39	23	45	26	35	43	29	44
	r163	Czech republic	woman	18	5	1	2	3	4	6	12	7	9	22	11	8	19	24	20	25	15	43	16	23	42	14	18	21	39	17	30	46	32	31	34	13	47	35	36	41	48	33	45	40	44	37	29	38	28
	r164	Czech republic	woman	18	7	6	2	1	12	4	8	3	14	9	44	5	25	32	36	16	11	13	19	21	20	22	33	31	48	18	23	45	40	26	46	29	41	27	47	42	35	34	10	30	37	38	17	39	28
	r165	Czech republic	woman	19	38	24	5	4	19	34	36	39	33	20	44	6	29	25	45	41	42	48	43	26	47	40	46	31	22	2	3	30	21	1	9	14	23	11	32	35	15	37	28	27	18	8	7	16	17
	r166	Czech republic	woman	18	13	5	12	3	16	17	18	2	6	1	15	10	4	7	11	23	9	20	22	8	27	19	36	29	40	42	48	31	32	38	45	30	41	39	34	35	44	33	46	28	24	43	47	26	25
	r167	Czech republic	woman	18	21	15	2	3	12	16	13	25	26	1	28	27	8	20	19	7	23	5	24	9	37	18	29	35	30	6	41	47	33	17	4	38	39	10	32	43	22	44	46	31	36	34	42	40	48
	r168	Czech republic	woman	18	9	3	1	2	33	20	21	28	27	8	35	4	25	22	16	36	10	11	29	23	13	26	32	12	31	15	43	17	45	24	44	19	46	14	47	48	30	39	40	38	37	7	42	41	34
	r169	Czech republic	woman	18	6	1	2	3	5	9	7	23	8	26	13	4	16	17	12	22	15	18	25	11	24	14	19	34	10	29	48	35	45	31	30	43	39	21	44	38	41	42	33	28	32	36	47	37	27
	r170	Czech republic	woman	18	12	1	43	2	14	18	4	5	13	6	8	3	19	44	24	10	28	42	11	45	20	7	21	30	32	35	39	17	27	34	47	9	26	38	40	29	36	46	31	41	23	33	37	16	25
	r171	Czech republic	woman	18	22	1	5	14	3	2	4	8	7	15	13	12	41	40	34	43	35	48	45	42	46	44	38	47	26	27	6	18	19	24	25	23	31	39	29	36	21	20	28	37	17	10	11	16	30
	r172	Czech republic	woman	18	9	1	2	6	5	3	4	8	12	11	7	10	17	14	27	19	18	46	20	16	26	15	37	43	25	30	42	33	40	23	22	39	48	21	24	45	38	44	29	35	34	36	41	31	13
	r173	Czech republic	woman	18	6	1	3	5	4	7	22	10	2	12	8	9	34	21	36	33	26	24	39	35	28	23	29	30	25	42	13	44	45	19	17	41	16	15	20	43	11	46	40	48	47	32	14	38	37
	r174	Czech republic	woman	19	5	1	3	9	8	10	11	6	7	2	12	4	16	15	14	32	25	23	24	17	31	28	41	43	13	48	29	33	34	37	40	20	22	18	36	45	35	38	39	30	26	42	21	44	27
	r175	Czech republic	woman	22	10	4	2	1	11	20	19	3	22	7	13	12	21	8	25	23	16	38	37	14	31	27	29	39	15	44	17	28	45	47	41	6	18	9	35	46	34	43	33	30	24	36	26	42	32
	r176	Czech republic	woman	22	38	30	39	36	40	41	6	1	13	44	45	37	2	3	18	34	11	16	14	4	15	8	26	24	29	23	32	33	20	22	17	12	42	10	46	25	28	43	47	27	21	19	31	9	35
	r177	Czech republic	woman	21	5	4	1	2	10	6	8	11	12	9	7	3	38	21	41	44	43	48	47	42	46	39	22	45	23	35	16	25	40	33	34	28	26	36	27	32	19	20	24	37	29	31	15	30	17
	r178	Czech republic	woman	23	8	11	14	13	33	16	17	9	5	1	12	6	35	24	47	23	25	38	31	39	45	43	40	46	4	42	29	26	44	30	34	27	22	2	10	41	18	15	3	36	20	48	21	19	37
	r179	Czech republic	woman	18	2	1	3	15	27	11	28	7	12	40	29	26	32	31	30	14	10	13	19	16	4	8	5	39	33	47	41	23	24	34	37	21	46	17	6	42	9	25	45	18	22	44	43	20	35
	r180	Czech republic	woman	18	30	32	17	22	29	41	16	10	18	46	26	31	27	23	25	28	37	3	14	24	7	21	13	6	44	2	47	36	4	20	39	11	34	45	40	15	8	5	38	9	19	48	35	43	33
	r181	Czech republic	woman	18	19	14	13	11	17	20	22	12	23	18	21	16	29	28	27	24	30	45	34	31	42	32	40	46	8	3	4	36	41	38	5	44	47	15	37	48	7	35	43	39	33	25	1	26	10
	r182	Czech republic	woman	18	8	2	9	13	7	6	12	5	3	1	11	4	17	28	26	21	25	10	22	27	14	23	19	30	33	43	47	32	40	18	41	20	38	24	37	36	15	16	39	44	35	46	48	45	31
	r183	Czech republic	woman	19	40	48	34	33	31	32	30	45	44	27	29	43	46	28	35	38	47	42	36	39	37	41	24	25	15	1	2	4	20	18	19	26	7	9	17	13	6	12	8	23	22	5	3	14	21
	r184	Czech republic	woman	18	7	20	2	1	5	4	12	8	11	3	14	6	21	9	15	13	10	17	19	23	22	18	29	24	27	46	48	39	28	42	40	34	37	33	32	36	43	30	44	25	35	31	41	38	16
	r185	Czech republic	woman	18	4	3	2	1	8	10	13	6	19	5	14	7	28	26	16	23	9	21	27	15	24	12	31	30	25	39	46	18	17	20	34	41	37	44	11	35	33	40	48	32	22	45	47	38	29
	r186	Czech republic	woman	19	17	9	11	12	16	10	13	32	15	35	14	18	21	20	33	25	22	48	41	19	43	31	42	47	3	8	2	37	28	38	26	24	40	4	30	46	39	44	29	45	34	6	1	36	23
	r187	Czech republic	woman	18	4	13	1	2	3	17	12	6	10	7	8	5	16	35	15	21	9	20	32	23	22	19	27	26	44	30	45	37	41	38	39	14	46	47	42	25	28	29	36	33	43	24	40	48	34
	r188	Czech republic	woman	18	25	8	24	29	40	27	26	9	17	14	23	28	12	10	22	43	13	47	39	11	38	37	32	33	15	7	3	45	48	36	18	44	46	6	35	21	30	20	19	41	42	5	2	34	31
	r189	Czech republic	woman	18	10	6	12	13	7	9	15	16	2	8	4	11	1	19	14	27	5	40	28	3	29	21	43	48	22	42	33	20	41	36	45	35	38	17	31	46	39	47	26	37	18	25	32	23	24
	r190	Czech republic	woman	18	34	12	35	33	29	5	15	39	10	8	26	14	4	7	25	2	6	48	11	9	19	3	24	20	28	16	46	45	30	36	37	27	42	13	31	21	23	38	44	32	18	22	47	41	43
	r191	Czech republic	woman	18	4	8	6	5	14	25	9	1	29	2	3	28	46	33	26	30	12	11	16	18	31	34	27	10	19	24	21	40	38	35	44	13	37	7	48	36	17	45	20	47	39	23	41	43	32
	r192	Czech republic	woman	18	9	2	8	10	11	15	16	7	18	1	4	5	21	13	20	12	23	39	17	14	27	26	43	45	6	48	32	28	42	30	41	3	37	22	33	44	29	46	38	34	25	35	36	31	24
	r193	Czech republic	woman	18	5	6	3	7	1	11	4	10	2	13	12	8	30	31	26	24	9	36	38	14	28	16	40	35	17	47	46	32	22	20	42	18	44	39	29	45	21	15	41	37	27	33	43	19	25
	r194	Czech republic	woman	18	11	3	1	2	5	8	10	4	7	6	24	12	33	16	21	17	15	9	20	14	25	23	38	31	18	42	47	30	26	41	40	13	45	43	36	37	28	29	39	35	22	44	46	32	19
	r195	Czech republic	woman	19	21	44	39	37	23	34	27	20	1	10	33	16	14	26	31	13	28	48	6	22	36	35	7	43	18	4	46	9	2	11	17	8	40	45	5	3	19	25	30	38	24	41	42	12	32
	r196	Czech republic	woman	19	8	32	12	20	18	19	6	14	15	11	26	27	3	39	34	22	17	35	30	9	36	7	5	2	40	44	48	46	29	1	16	21	47	24	23	13	10	31	25	43	42	33	28	37	41
	r197	Czech republic	woman	18	33	4	6	13	14	5	22	36	26	30	19	17	8	1	16	29	18	46	34	7	37	32	42	48	2	25	3	21	40	43	12	47	35	15	23	44	28	45	41	39	24	27	11	38	31
	r198	Czech republic	woman	18	8	3	1	2	9	11	6	7	24	15	4	5	19	17	10	18	28	29	31	16	30	20	27	35	12	48	13	45	34	37	41	33	44	25	36	47	43	38	39	42	21	46	14	40	32
	r199	Czech republic	woman	18	9	39	6	4	7	20	3	2	27	28	36	1	33	38	37	21	34	5	8	32	35	10	16	11	17	43	13	23	29	14	42	31	19	18	12	24	25	26	45	40	30	15	44	47	22
	r200	Czech republic	woman	20	24	33	12	18	25	5	19	34	29	16	7	28	8	17	43	42	38	48	41	44	27	35	40	46	30	6	20	45	26	2	14	37	21	3	9	47	32	23	31	39	36	4	22	11	13
	r201	Czech republic	woman	21	7	5	3	1	2	10	9	4	11	12	8	6	20	23	22	21	16	28	19	15	26	18	27	24	14	43	47	33	35	34	39	17	42	25	32	40	30	38	46	37	31	29	48	41	13
	r202	Czech republic	woman	22	13	1	3	2	4	5	9	14	10	6	7	8	21	16	26	29	25	12	28	22	24	23	18	11	15	46	45	27	36	31	38	20	40	19	37	47	35	41	34	39	30	42	44	33	32
	r203	Czech republic	woman	20	17	19	8	4	16	9	11	37	7	1	29	10	13	14	15	18	21	25	41	12	40	20	43	48	28	2	46	32	30	44	34	27	47	24	35	22	36	31	33	23	26	39	45	38	42
	r204	Czech republic	woman	24	1	2	3	4	7	5	11	6	13	8	9	10	14	20	19	18	27	30	28	22	23	15	41	45	47	44	48	24	33	21	35	38	46	16	32	37	42	36	39	34	29	40	31	26	12
	r205	Czech republic	woman	19	2	6	1	5	3	10	9	18	11	7	8	4	15	13	17	20	16	48	23	21	47	22	25	24	14	45	34	30	38	39	26	19	31	12	28	33	36	37	41	32	40	43	29	27	42
	r206	Czech republic	woman	25	16	2	15	1	25	19	24	18	44	37	20	14	34	39	38	23	30	41	27	36	40	35	48	46	22	11	13	26	28	32	43	45	9	8	12	29	6	42	7	10	17	3	33	31	21
	r207	Czech republic	woman	38	12	15	9	2	11	14	13	16	20	19	3	10	21	4	24	17	26	8	25	5	27	23	7	6	22	45	35	36	40	37	41	18	47	28	38	48	30	46	31	39	32	44	34	42	33
	r208	Czech republic	woman	36	3	13	25	8	26	28	21	23	18	24	16	29	20	32	30	22	12	15	34	31	41	39	9	47	2	10	7	36	42	14	35	38	44	4	17	45	37	33	46	40	19	5	6	27	11
	r209	Czech republic	woman	19	25	43	40	26	41	22	31	39	38	33	35	27	20	15	29	36	30	18	37	6	16	24	2	17	13	44	1	34	21	19	4	7	5	3	47	9	11	8	10	42	28	45	14	32	23
	r210	Czech republic	man	34	4	44	2	1	5	9	7	8	6	40	12	3	42	34	46	10	45	29	48	47	37	43	26	25	27	24	23	11	21	13	17	36	14	38	18	16	31	19	39	28	32	15	22	41	33
	r211	Czech republic	man	18	8	18	11	9	17	33	23	16	24	4	26	10	7	38	45	15	28	47	19	25	35	36	46	34	2	22	5	30	32	1	12	41	48	3	21	42	40	39	20	43	44	27	29	14	37
	r212	Czech republic	man	18	6	2	1	4	5	20	3	25	8	14	18	7	39	19	40	32	28	44	17	24	43	16	37	45	15	10	47	34	35	13	33	22	26	48	31	29	21	42	23	38	11	30	46	41	27
	r213	Czech republic	man	19	6	5	1	2	8	14	7	12	13	9	4	3	39	36	37	35	34	42	43	38	40	10	41	31	16	15	46	17	25	19	20	28	24	18	21	27	44	26	11	32	33	29	45	30	23
	r214	Czech republic	man	18	9	7	11	10	12	19	16	8	22	15	14	13	28	20	23	33	29	37	42	43	45	34	46	40	5	36	17	26	39	3	2	30	48	1	31	41	47	38	25	24	44	27	18	35	21
	r215	Czech republic	man	18	7	8	1	2	4	12	5	13	9	10	3	6	32	42	33	28	27	44	31	29	43	30	36	45	11	16	24	38	47	14	22	18	39	35	17	46	41	26	40	34	37	48	23	25	21
	r216	Czech republic	man	18	13	5	21	8	22	4	9	10	3	2	14	12	18	47	48	19	17	44	11	35	16	46	15	37	26	34	43	28	23	1	32	20	41	36	24	40	31	30	29	45	42	38	33	27	39
	r217	Czech republic	man	18	8	21	3	9	2	6	4	42	19	1	22	20	45	40	7	18	44	48	38	43	39	37	15	41	17	24	14	32	46	28	35	5	36	12	47	31	30	29	23	34	33	16	25	26	10
	r218	Czech republic	man	18	5	11	3	2	7	12	9	6	10	1	13	8	14	15	19	4	27	26	23	16	25	21	36	40	17	46	30	24	47	29	42	18	20	22	43	41	37	38	39	45	34	28	31	32	35
	r219	Czech republic	man	19	10	4	6	5	9	15	8	14	13	11	12	7	39	40	44	46	45	3	43	41	47	42	48	2	25	1	26	32	38	17	20	18	31	19	33	16	23	36	22	37	24	35	34	30	29
	r220	Czech republic	man	23	3	5	2	14	6	19	7	1	22	9	8	21	20	25	13	4	27	24	11	15	12	16	36	28	18	47	31	17	41	23	46	10	26	39	35	37	33	43	34	38	29	32	42	30	44
	r221	Czech republic	man	20	30	21	40	38	47	1	39	3	26	4	14	37	19	12	18	10	23	35	46	8	31	33	16	25	29	43	22	9	44	7	5	13	41	2	27	48	20	17	11	28	45	34	24	6	32
	r222	Czech republic	man	20	4	1	15	13	5	34	19	20	27	47	46	22	21	30	23	48	14	2	29	16	3	31	6	18	32	8	39	40	36	38	37	33	25	10	44	12	28	17	41	11	26	24	42	45	35
	r223	Czech republic	man	19	11	5	40	41	6	36	7	15	33	32	35	16	22	46	47	12	21	31	23	20	34	17	13	25	48	3	45	30	28	44	38	39	24	43	8	29	42	26	14	37	18	4	10	19	27
	r224	Czech republic	man	19	27	5	3	9	8	10	25	12	11	7	19	6	16	2	23	29	13	26	31	4	28	17	38	18	1	42	24	22	45	14	35	33	46	21	36	44	48	47	30	40	32	43	20	15	39
	r225	Czech republic	man	21	7	5	3	9	2	11	6	4	13	12	8	10	40	36	41	35	42	43	45	38	46	44	34	39	37	15	28	33	24	32	17	30	47	1	18	48	21	31	27	29	25	20	23	26	22
	r226	Czech republic	man	19	2	1	3	5	19	16	26	20	27	18	21	17	31	13	36	30	45	48	41	23	40	47	43	42	4	35	29	22	39	9	6	38	25	24	11	44	32	46	28	37	15	10	8	12	14
	r227	Czech republic	man	20	17	9	8	13	10	20	6	7	29	30	18	11	15	40	19	23	25	22	27	39	16	14	32	37	5	2	36	3	12	26	1	31	43	46	35	33	41	4	38	21	34	42	44	45	28
	r228	Czech republic	man	22	12	26	24	31	17	19	22	16	25	15	18	11	45	42	13	34	6	35	47	41	48	44	7	23	38	5	39	33	28	3	1	27	8	9	4	2	46	30	29	10	43	21	40	14	20
	r229	Czech republic	man	33	21	47	19	20	23	2	18	24	22	5	1	7	9	11	17	6	12	13	16	10	15	8	42	32	3	33	45	34	25	26	30	41	38	43	28	31	35	46	40	39	4	36	44	27	14
	r230	Czech republic	man	23	8	3	9	1	13	5	14	12	19	10	11	7	15	30	18	16	20	24	21	4	17	22	33	25	2	44	43	39	45	31	28	32	29	27	36	38	35	48	42	23	37	34	46	26	40
	r231	Czech republic	man	22	15	14	20	17	5	10	16	9	19	1	4	8	7	25	23	12	6	26	11	13	18	24	43	40	29	47	48	33	34	38	35	31	45	42	37	44	32	28	41	27	30	21	39	2	22
	r232	Czech republic	man	22	16	25	30	2	6	7	9	23	42	1	5	10	18	13	17	20	14	19	33	21	38	27	46	48	12	34	15	31	43	47	24	32	36	26	37	35	44	45	28	39	29	41	22	8	11
	r233	Czech republic	man	24	14	9	10	5	12	8	11	1	4	2	3	7	13	29	15	16	6	20	21	17	25	19	32	22	30	42	44	31	38	24	33	27	35	39	34	37	46	43	48	28	26	40	47	18	23
	r234	Czech republic	man	20	12	3	25	1	26	6	21	33	18	15	48	23	10	4	14	30	8	36	29	13	27	11	45	38	5	42	37	20	43	39	19	34	22	2	9	31	32	41	17	44	47	28	40	35	46
	r235	Czech republic	man	26	28	14	39	3	41	38	29	42	43	34	36	6	17	15	35	37	9	12	40	44	22	33	8	20	31	5	25	32	47	11	10	27	18	2	46	21	48	13	16	7	45	19	23	24	30
	r236	Czech republic	man	26	30	27	44	47	28	26	39	45	34	25	36	42	41	19	46	37	43	35	40	38	32	24	21	7	48	2	13	33	6	16	5	29	10	1	17	3	31	14	22	11	18	15	20	23	12
	r237	Czech republic	man	20	14	2	1	20	4	16	8	3	24	9	19	6	23	11	40	18	21	33	7	13	10	17	39	32	28	5	47	15	27	37	35	22	31	45	41	30	25	38	29	42	26	46	48	12	36
	r238	Czech republic	man	19	2	9	1	8	3	14	6	7	25	11	4	13	17	12	10	5	27	26	20	23	16	22	30	35	43	32	47	34	45	40	36	15	33	46	44	41	19	37	21	39	42	48	24	18	29
	r239	Czech republic	man	26	6	4	3	8	7	14	2	22	31	25	16	5	24	35	18	46	37	1	9	11	13	12	21	45	26	38	34	27	17	36	19	39	28	15	29	20	33	41	42	10	30	40	47	23	43
	r240	Czech republic	man	19	12	3	1	4	13	8	5	14	9	10	7	6	18	19	2	22	15	26	17	21	16	20	11	30	23	46	45	32	38	37	35	25	33	28	36	24	47	40	42	27	31	39	48	34	29
	r241	Czech republic	man	31	3	12	1	2	11	15	4	6	19	14	7	5	13	27	8	21	10	36	24	26	18	22	37	28	16	29	30	17	42	48	43	35	34	32	25	44	47	46	45	41	9	39	31	20	23
	r242	Czech republic	man	19	12	14	13	10	9	1	4	7	15	8	2	3	41	43	17	11	39	45	35	42	40	20	46	48	6	33	21	19	25	29	34	30	31	5	26	44	36	47	37	32	27	22	24	16	18
	r243	Czech republic	man	19	24	13	23	4	5	27	22	8	9	18	7	21	12	14	11	25	16	15	3	17	36	6	20	2	40	1	45	35	48	29	37	10	46	26	39	19	43	38	44	32	28	33	42	34	47
	r244	Czech republic	man	19	5	6	1	3	2	23	7	10	20	9	8	4	44	17	41	39	46	48	43	42	47	45	12	40	18	21	19	27	26	37	16	29	33	25	31	32	35	34	11	38	22	36	13	30	28
	r245	Czech republic	man	18	8	2	1	3	6	12	4	10	9	11	7	5	15	22	14	13	26	20	18	16	23	21	25	19	24	48	30	33	40	39	35	34	42	17	27	36	41	38	32	47	44	37	29	31	43
	r246	Czech republic	man	18	15	6	16	19	4	3	17	11	9	2	1	5	7	44	12	10	14	13	28	18	20	8	25	26	21	48	24	34	43	40	42	22	45	23	41	46	27	33	32	29	35	36	38	30	39
	r247	Czech republic	man	18	6	9	1	5	3	10	11	7	2	12	8	4	25	21	15	13	16	20	17	22	24	19	14	23	18	38	46	43	32	42	40	30	44	27	35	31	45	41	47	39	33	34	48	29	28
	r248	Czech republic	man	19	38	4	20	21	35	3	34	47	28	32	36	37	26	11	33	48	27	44	42	9	45	43	39	40	1	18	2	19	13	14	15	6	5	25	17	30	12	10	8	29	23	46	7	41	31
	r249	Czech republic	man	19	6	1	3	4	10	13	8	11	7	9	12	2	17	16	29	20	5	48	31	18	33	22	42	32	14	37	36	26	30	27	28	43	35	19	39	45	40	44	41	47	46	25	38	24	23
	r250	Czech republic	man	19	21	12	8	19	1	7	22	5	24	3	6	20	16	17	4	2	23	45	30	18	28	29	40	41	36	44	47	39	37	34	10	31	15	48	42	43	27	33	25	32	38	35	46	11	14
	r251	Czech republic	man	19	14	10	13	12	9	2	23	22	15	4	6	11	16	7	19	5	25	31	27	3	26	17	36	41	1	42	20	29	43	44	45	38	40	30	48	39	34	35	33	28	18	32	21	47	24
	r252	Czech republic	man	19	43	1	47	46	35	40	14	48	27	34	41	33	30	9	26	45	36	23	44	32	15	31	28	42	8	6	4	12	25	21	24	39	17	13	10	7	19	29	18	16	38	11	3	22	20
	r253	Czech republic	man	19	4	1	2	3	7	10	5	9	34	35	8	6	24	37	11	12	23	19	25	13	16	22	27	15	38	42	48	32	21	29	20	14	45	44	18	43	40	41	28	17	39	30	47	33	26
	r254	Czech republic	man	18	8	4	2	1	13	9	10	11	7	3	6	5	38	37	27	16	28	45	14	42	39	30	43	44	12	20	35	19	23	18	21	15	34	36	31	47	29	46	26	41	32	33	25	24	22
	r255	Czech republic	man	18	10	3	16	2	6	5	15	4	12	18	7	1	20	17	14	11	9	23	22	13	24	21	28	27	8	47	46	39	25	29	38	19	40	30	31	34	42	43	37	36	26	41	45	32	35
	r256	Czech republic	man	18	9	20	4	14	13	12	11	16	5	8	6	3	42	43	30	24	7	48	10	41	29	19	26	33	15	39	40	32	2	1	27	21	34	31	17	36	38	44	35	37	22	18	45	25	23
	r257	Czech republic	man	19	3	17	15	1	2	7	6	16	20	4	5	23	45	11	43	18	25	48	14	22	12	27	10	42	46	21	13	29	37	28	36	34	38	32	47	41	35	31	40	30	26	39	9	8	24
	r258	Czech republic	man	18	14	1	7	3	13	12	11	5	6	4	10	16	18	15	24	9	17	21	20	19	26	8	28	29	23	48	44	38	41	39	36	31	47	32	34	27	22	30	43	40	37	35	42	33	25
	r259	Czech republic	man	19	23	2	14	26	10	13	21	19	15	6	7	1	8	5	18	12	20	27	24	4	35	9	25	11	22	47	17	32	41	40	30	46	43	33	48	3	31	38	39	29	37	45	16	34	36
	r260	Czech republic	man	19	42	25	39	30	37	48	41	40	44	26	38	43	31	3	34	45	46	28	35	33	29	47	24	36	32	5	7	20	12	9	10	27	2	8	17	4	11	19	22	21	23	15	6	18	13
	r261	Czech republic	man	22	29	23	20	22	25	19	21	17	39	7	28	26	38	12	32	27	37	46	13	42	43	40	31	8	45	9	5	36	35	2	10	33	34	1	16	44	47	24	14	18	41	3	48	11	30
	r262	Czech republic	man	22	2	3	7	9	11	1	6	13	8	4	10	5	24	20	25	26	14	15	28	27	30	16	23	22	19	40	47	38	39	35	34	18	37	17	43	32	48	46	31	33	44	29	45	36	12
	r263	Czech republic	man	21	12	11	18	17	22	20	21	8	24	6	7	16	26	14	27	10	25	36	35	15	34	29	38	47	19	4	1	13	43	3	2	9	39	32	44	45	40	42	48	41	33	46	5	28	23
	r264	Czech republic	man	20	31	28	3	20	24	25	13	26	22	17	16	30	7	9	32	21	11	33	38	5	19	27	36	46	10	44	2	15	41	34	6	39	40	1	42	45	12	37	35	23	29	48	14	18	4
	r265	Czech republic	man	30	2	1	9	4	3	8	7	10	23	14	13	5	15	25	6	11	17	29	22	12	20	27	37	43	44	47	18	28	31	35	46	32	45	42	38	30	33	36	19	41	24	34	26	21	16
	r266	Czech republic	man	22	17	9	16	25	19	20	36	28	8	4	18	22	6	3	10	7	11	40	29	5	35	21	26	12	2	46	48	44	33	43	34	37	30	1	27	32	13	45	15	14	24	38	47	42	31
	r267	Czech republic	man	24	8	5	6	1	15	14	2	11	7	4	12	3	36	28	13	20	9	38	21	16	31	17	23	37	32	46	47	24	30	43	25	10	41	44	42	34	27	39	35	40	33	22	48	29	19
	r268	Czech republic	man	21	43	39	42	33	34	40	41	36	38	37	32	35	45	25	24	48	44	10	5	29	28	26	20	19	30	3	18	31	22	13	4	47	12	16	6	7	9	8	11	21	23	2	14	46	27
	r269	Czech republic	man	30	4	3	1	2	6	8	5	13	14	15	9	7	24	38	12	26	11	23	10	17	25	27	30	28	35	43	47	39	31	18	19	21	37	46	36	34	32	45	20	33	29	41	48	40	22
	r270	Czech republic	man	20	8	2	3	9	12	6	26	29	18	15	1	14	19	17	22	5	11	42	36	13	21	10	40	48	7	35	34	44	43	45	41	31	30	4	39	32	33	47	38	37	16	24	46	28	20
	r271	Czech republic	man	22	8	2	1	5	4	11	7	3	9	12	10	6	25	27	21	13	20	28	16	19	17	18	29	26	23	46	47	35	31	44	24	22	34	30	40	33	39	32	37	36	38	41	48	45	14
	r272	Czech republic	man	42	37	5	1	6	13	30	27	8	22	4	25	39	33	24	38	17	26	42	14	32	29	7	31	40	44	16	48	10	45	2	46	20	12	34	41	21	11	36	18	47	35	9	3	28	15
	r273	Czech republic	man	36	18	9	17	19	15	7	21	3	2	4	8	14	20	28	13	5	6	42	11	27	33	10	32	43	1	45	47	22	35	46	31	29	40	38	41	37	26	36	44	25	24	30	48	39	16
	r274	Czech republic	man	35	13	1	2	16	10	17	15	18	20	9	19	14	8	12	11	24	5	30	28	4	25	27	31	33	3	38	6	45	42	40	39	22	46	21	41	48	44	34	43	32	26	47	7	37	23
	r275	Czech republic	man	25	14	3	15	8	16	11	9	30	12	4	10	7	2	24	18	21	17	31	19	6	29	25	37	47	1	44	22	13	38	32	46	26	33	5	36	40	41	45	39	34	28	43	23	20	27
	r276	Czech republic	man	21	1	11	8	5	9	4	15	2	17	10	16	13	7	23	31	12	20	3	19	6	27	30	37	22	25	40	35	33	39	21	45	18	47	36	44	42	34	41	14	46	26	38	28	24	32
	r277	Czech republic	man	24	11	19	15	18	16	8	14	10	6	20	12	17	36	3	5	13	21	1	24	2	9	39	28	25	4	33	26	7	31	23	44	35	40	30	45	34	29	46	37	38	48	32	43	47	27
	r278	Czech republic	man	32	36	43	18	34	42	48	19	24	28	41	47	46	13	10	25	23	21	31	5	29	39	32	14	4	37	22	15	12	33	1	3	30	27	7	2	38	44	35	11	26	9	6	16	20	40
	r279	Czech republic	man	21	9	6	2	1	18	23	12	7	26	11	8	3	16	13	19	20	38	47	44	4	39	28	41	45	27	29	10	14	36	35	32	40	48	17	37	46	31	42	21	33	43	34	15	25	24
	r280	Czech republic	man	40	30	39	4	7	47	18	10	31	44	8	9	6	16	15	48	38	26	25	43	46	19	29	33	36	2	11	3	5	27	12	13	35	37	21	24	14	41	28	40	17	20	34	1	42	45
	r281	Czech republic	man	20	3	5	1	9	11	4	2	12	7	8	6	10	25	32	13	24	14	20	29	18	19	15	17	23	33	37	46	48	40	35	26	34	41	38	45	39	22	21	44	31	42	30	47	43	27
	r282	Czech republic	man	25	5	3	1	12	23	9	26	2	28	4	15	13	17	8	25	30	22	45	31	16	34	21	47	43	6	42	7	20	38	19	35	18	36	11	37	44	46	48	39	29	24	41	10	33	27
	r283	Czech republic	man	28	15	20	24	1	22	7	26	42	34	29	12	23	5	4	6	37	8	41	9	10	40	30	17	44	2	47	45	46	28	36	35	14	27	3	33	38	11	43	18	39	13	19	48	21	25
	r284	Czech republic	man	25	11	3	5	4	9	7	8	25	10	13	17	6	28	16	18	26	19	36	24	23	44	27	48	40	14	1	29	43	20	21	2	15	35	45	12	30	33	47	38	42	31	39	32	22	46
	r285	Czech republic	man	23	5	1	2	3	7	29	8	9	4	38	10	6	47	39	15	32	13	21	11	40	43	23	42	27	24	33	12	16	22	26	25	14	17	37	41	48	44	45	30	36	28	34	18	20	19
	r286	Czech republic	man	29	48	4	1	9	6	10	44	24	37	23	38	17	20	31	11	40	12	41	28	7	33	26	42	47	18	45	3	8	30	29	36	16	13	19	21	35	25	34	15	32	5	46	2	39	27
	r287	Czech republic	man	25	16	12	11	23	10	14	21	22	30	3	20	24	29	18	34	28	38	32	25	31	39	5	7	41	19	9	46	47	33	36	40	13	44	2	15	45	43	4	42	26	37	8	48	35	27
	r288	Czech republic	man	36	8	6	1	2	5	11	3	10	4	12	7	9	13	19	14	16	17	48	23	20	42	15	44	47	24	33	29	27	34	22	36	21	37	35	39	45	40	31	26	43	25	46	28	32	18
	r289	Czech republic	man	22	6	3	14	4	8	1	7	23	22	5	2	9	12	17	18	11	13	45	25	19	26	10	40	42	16	37	48	30	31	35	39	43	47	32	28	44	34	46	38	24	21	33	27	29	15
	r290	Czech republic	man	28	12	10	27	15	11	22	35	34	17	14	20	23	8	5	21	28	24	47	13	19	29	25	38	48	6	33	1	9	45	30	32	43	37	7	26	4	44	3	18	41	46	36	2	39	16
	r291	Czech republic	man	20	8	15	1	10	7	5	2	9	14	13	6	3	35	24	17	11	4	36	46	38	37	16	40	27	26	33	28	23	41	12	19	20	25	18	48	39	45	21	47	44	43	22	29	42	34
	r292	Czech republic	man	22	2	6	4	1	8	12	21	3	23	5	9	7	38	11	15	19	31	48	17	13	37	16	35	44	10	43	18	32	42	33	34	29	46	36	41	47	40	45	30	39	28	22	24	25	14
	r293	Czech republic	man	26	8	6	3	7	2	4	13	1	20	21	12	9	16	43	29	26	5	30	23	44	41	34	36	28	15	38	48	22	18	31	42	17	45	24	37	46	14	39	32	35	33	40	47	19	25
	r294	Czech republic	man	21	8	1	6	9	3	23	10	2	14	18	15	5	27	7	16	12	11	17	19	26	13	22	30	21	36	42	47	37	20	28	29	35	45	24	44	39	46	33	43	25	38	34	48	40	32
	r295	Czech republic	man	20	10	1	2	11	15	5	4	18	7	9	6	3	8	31	19	36	25	37	35	32	20	33	23	34	30	39	40	27	43	46	44	29	28	22	41	42	12	47	17	38	26	21	48	24	16
	r296	Czech republic	man	20	4	1	15	9	5	6	13	11	14	2	10	16	8	32	23	25	3	45	22	31	29	12	46	47	26	41	40	33	28	34	35	7	43	18	17	44	38	48	36	24	39	30	42	27	37
	r297	Czech republic	man	19	19	9	20	22	21	16	12	26	23	11	4	14	7	8	28	27	3	5	25	2	24	13	33	36	1	48	46	35	43	32	31	15	41	6	30	45	42	29	39	34	10	44	47	37	18
	r298	Czech republic	man	20	16	15	13	3	22	14	18	9	17	6	12	11	7	36	25	24	5	33	23	21	28	10	29	41	2	43	48	44	34	32	40	19	45	1	35	37	39	31	42	8	20	27	46	30	26
	r299	Czech republic	man	39	17	10	12	22	13	8	19	34	18	6	7	11	5	1	4	9	16	26	29	2	15	14	39	37	3	35	25	33	36	48	42	40	38	43	24	41	45	46	47	31	21	30	23	32	20
[truncated: 3 more columns]

## Sheet: S2. Experimental stimuli
	Table S2: Full list of the experimental stimuli. Code - a number of the stimulus as used in other tables; Family – the taxonomic classification of the included snake species; Latin name, English name – scientific and common names of the included species; Category - the categorisation of the species used in the analyses; Dangerousness Index – hazard category for human, by toxinology.com; Authors o…
	Code	Family	Latin name	English name	Category	Dangerousness Index	Authors of the photos	Source
	1	Viperidae	Bitis arietans	Puff adder	vipers (A)	5	Daniel Frynta, Petra Frýdlová	own work
	2	Viperidae	Bitis rhinoceros	West African Gaboon viper	vipers (A)	5.5	Daniel Frynta, Petra Frýdlová	own work
	3	Viperidae	Cerastes cerastes	Desert horned viper	vipers (A)	3.5	Daniel Frynta, Petra Frýdlová	own work
	4	Viperidae	Cerastes vipera	Saharan sand viper	vipers (A)	2.5	Daniel Frynta, Petra Frýdlová	own work
	5	Viperidae	Echis pyramidum	Northeast African carpet viper	vipers (A)	4.5	Daniel Frynta, Petra Frýdlová	own work
	6	Viperidae	Echis carinatus sochureki	Sochurek's saw-scaled viper	vipers (A)	4.5	Daniel Frynta, Petra Frýdlová	own work
	7	Viperidae	Macrovipera lebetina	Levant viper	vipers (A)	3.5	Konstantin Grebennikov	https://www.inaturalist.org/photos/100100085
	8	Viperidae	Macrovipera schweizeri	Milos viper	vipers (A)	3.5	Matt Wilson	https://mwilsonherps.com/photo-galleries/greek-islands/#jp-carousel-3230
	9	Viperidae	Montivipera raddei	Armenian viper	vipers (A)	3	Daniel Frynta, Petra Frýdlová	own work
	10	Viperidae	Montivipera xanthina	Ottoman viper	vipers (A)	3	Daniel Frynta, Petra Frýdlová	own work
	11	Viperidae	Vipera ammodytes	Nose-horned viper	vipers (A)	3.5	Daniel Frynta, Petra Frýdlová	own work
	12	Viperidae	Vipera ammodytes meridionalis	Southern horned viper	vipers (A)	3.5	Daniel Frynta, Petra Frýdlová	own work
	13	Boidae	Eryx colubrinus	Egyptian sand boa	sand boas (B)	0	Markéta Janovcová	own work
	14	Boidae	Eryx colubrinus loveridgei	Kenya sand boa	sand boas (B)	0	Matthieu Berroneau	https://flickr.com/photos/mp7/50995937252
	15	Boidae	Eryx conicus	Rough-scaled sand boa	sand boas (B)	0	Daniel Frynta	own work
	16	Boidae	Eryx jaculus	Javelin sand boa	sand boas (B)	0	Paul Cools	https://www.inaturalist.org/photos/1840167
	17	Boidae	Eryx jayakari	Arabian sand boa	sand boas (B)	0	Alexandre Roux	https://www.inaturalist.org/photos/18028408
	18	Boidae	Eryx johnii	Red sand boa	sand boas (B)	0	Markéta Janovcová	own work
	19	Boidae	Eryx miliaris	Dwarf sand boa	sand boas (B)	0	Anastasia	https://www.inaturalist.org/photos/63379363
	20	Boidae	Eryx muelleri	Müller's sand boa	sand boas (B)	0	Daniel Frynta	own work
	21	Boidae	Eryx sistanensis	Sistan sand boa	sand boas (B)	0	Eskandarzadeh et al. 2020	https://doi.org/10.11646/zootaxa.4767.1.8
	22	Boidae	Eryx tataricus	Tartar sand boa	sand boas (B)	0	Markéta Janovcová	own work
	23	Boidae	Eryx whitakeri	Whitaker's sand boa	sand boas (B)	0	Parth Heblekar	https://www.inaturalist.org/photos/108406179
	24	Boidae	Charina bottae	Rubber boa	sand boas (B)	0	Mike Rochford	https://www.inaturalist.org/photos/38041069
	25	Elapidae	Aspidelaps lubricus	Cape coral cobra	elapids (C)	2.5	Johan Marais	https://www.africansnakebiteinstitute.com/snake/cape-coral-snake-2/
	26	Elapidae	Dendroaspis polylepis	Black mamba	elapids (C)	5.5	Klaus Rudloff	https://www.biolib.cz/cz/taxonimage/id231076/?taxonid=58734&type=1
	27	Colubridae	Dispholidus typus	Boomslang	elapids (C)	4.5	Brian Gratwicke	https://www.flickr.com/photos/briangratwicke/8325758383/
	28	Elapidae	Naja annulifera	Snouted cobra	elapids (C)	4	Sean Pace	https://flickr.com/photos/87625361@N07/16192216035/
	29	Elapidae	Naja haje	Egyptian cobra	elapids (C)	4.5	Daniel Frynta, Petra Frýdlová	own work
	30	Elapidae	Naja kaouthia	Monocled cobra	elapids (C)	4.5	M.A. Muin Md. Akil	https://flickr.com/photos/mamuin/9889969813/
	31	Elapidae	Naja melanoleuca	Forest cobra	elapids (C)	4.5	Toby Hibbitts	https://www.inaturalist.org/photos/21420474
	32	Elapidae	Naja mossambica	Mozambique spitting cobra	elapids (C)	4.5	Tyrone Ping	https://www.tyroneping.co.za/snakes-southern-africa/naja-mossambica-mozambique-spitting-cobra/
	33	Elapidae	Naja nivea	Cape cobra	elapids (C)	4.5	Daniel Frynta, Petra Frýdlová	own work
	34	Elapidae	Naja pallida	Red spitting cobra	elapids (C)	4.5	Tomáš Mazuch	by the author
	35	Elapidae	Nava savannula	West African banded cobra	elapids (C)	4.5	Amadou Bahleman Farid	https://www.inaturalist.org/photos/92957791
	36	Elapidae	Naja haje legionis	Moroccan cobra	elapids (C)	4.5	Daniel Frynta, Petra Frýdlová	own work
	37	Lamprophiidae	Boaedon lineatus	Striped house snake	colubrids (D)	0	Daniel Frynta	own work
	38	Lamprophiidae	Boaedon olivaceus	Olive house snake	colubrids (D)	0	Daniel Frynta	own work
	39	Colubridae	Crotaphopeltis hotamboeia	White-lipped herald snake	colubrids (D)	0	Joubert Heymans	https://www.inaturalist.org/photos/102051679
	40	Colubridae	Dasypeltis gansi	Gans’ egg eater	colubrids (D)	0	Daniel Frynta, Petra Frýdlová	own work
	41	Colubridae	Dasypeltis scabra	Common egg eater	colubrids (D)	0	Joubert Heymans	https://www.inaturalist.org/photos/30549928
	42	Lamprophiidae	Limaformosa capensis	Cape file snake	colubrids (D)	0	Daniel Frynta, Petra Frýdlová	own work
	43	Colubridae	Philothamnus semivariegatus	Spotted bush snake	colubrids (D)	0	Cad Keates	https://nextgenherpetologist.files.wordpress.com/2020/05/philothamnus-semivariegatus_spotted-bush-snake_kzn_2019_chad-keates-2.jpg?w=1000
	44	Colubridae	Platyceps rhodorachis	Jan's cliff racer	colubrids (D)	1	Roberto Sindaco	https://www.inaturalist.org/photos/13510320
	45	Colubridae	Platyceps taylori	Taylor's racer	colubrids (D)	0	Tomáš Mazuch	by the author
	46	Psammophiidae	Psammophis punctulatus	Speckled sand racer	colubrids (D)	1	Vladimir Trailin	https://flickr.com/photos/ogaden/14148283802/
	47	Psammophiidae	Psammophis tanganicus	Tanganyika sand snake	colubrids (D)	1	Tomáš Mazuch	by the author
	48	Colubridae	Telescopus dhara	Arabian cat snake	colubrids (D)	0	Tomáš Mazuch	https://flickr.com/photos/58603885@N04/10101806285/

## Sheet: S3. Morphology
	Table S3: Morfological characteristics of the stimuli. Dimensions of the snakes shown in the printed photographs used in the analysis. The columns G-M contain dimensions measured in the ImageTool (in mm); the column N and O contain dimensions measured in the Image J (in pixeles). The body area (column O) was square-root transformed.
	Code	Species	Category	Fear index Somali	Fear index Czech	Total length	Head length	Head width	Neck width	Body width	Tail width	Eye diameter	Perimeter	Body area
	1	Bitis arietans	A	74.4681	79.7872	336.3	15.4	26.8	11.6	23.1	7.1	2.2	9361.35	796.063
	2	Bitis rhinoceros	A	63.8298	89.3617	298.3	23.3	16.9	12.9	25.8	7.2	1.9	10289.5	835.984
	3	Cerastes cerastes	A	72.3404	88.2979	334.2	17.2	15.1	9.7	20.3	4.7	1.9	9142.85	789.075
	4	Cerastes vipera	A	70.2128	85.1064	327.9	25.8	18.5	9.8	20.3	4.5	2.4	11184.9	777.136
	5	Echis pyramidum	A	72.3404	78.7234	429.2	23.1	16.5	10	17.7	6.8	2.9	10744.7	832.945
	6	Echis carinatus sochureki	A	63.8298	78.7234	392.3	21.8	14.3	8.3	19	5.6	2.5	13761.3	846.174
	7	Macrovipera lebetina	A	59.5745	74.4681	339.3	22.3	16.5	9.9	23.7	4.6	1.4	13162.5	769.195
	8	Macrovipera schweizeri	A	74.4681	78.7234	363.8	24.3	13.3	12.5	22.2	7.8	2.2	10159.3	798.437
	9	Montivipera raddei	A	55.3191	68.0851	355.8	20.5	16.2	9.7	14.9	7.5	1.5	11880.7	739.341
	10	Montivipera xanthina	A	70.2128	79.7872	439.7	18.8	14.5	10.4	18.9	7.7	0.9	15234.8	897.61
	11	Vipera ammodytes	A	74.4681	76.5957	388	22.3	15.1	9.8	17.6	9.8	2	11802.2	823.327
	12	Vipera ammodytes meridionalis	A	72.3404	80.8511	340.3	19.6	15.6	10.8	21.7	6.6	1.7	12132.4	842.427
	13	Eryx colubrinus	B	51.0638	59.5745	278.2	14.8	10.3	10.9	18.8	9.1	2.1	10183.2	732.752
	14	Eryx colubrinus loveridgei	B	29.7872	59.5745	278.8	16	9.9	8.3	14.6	7	1.6	11365.4	607.735
	15	Eryx conicus	B	46.8085	53.1915	260.6	14.8	9.2	9.4	15.9	6.5	1.4	9551.89	648.804
	16	Eryx jaculus	B	59.5745	55.3191	361.8	18.4	10.4	10.4	16.9	8.8	1.7	12008.1	799.789
	17	Eryx jayakari	B	55.3191	59.5745	297.2	19.1	11.1	12.5	18.5	7.6	1.8	10499.3	704.552
	18	Eryx johnii	B	51.0638	36.1702	350.3	13.3	11	11.5	15.8	11	1.4	12527.9	781.547
	19	Eryx miliaris	B	46.8085	48.9362	373.6	18.8	11.2	12.4	20.7	9.3	1.8	11633.9	796.218
	20	Eryx muelleri	B	48.9362	61.7021	324.7	13.9	10	9.5	17.3	8.3	1.4	11457.8	752.929
	21	Eryx sistanensis	B	44.6809	40.4255	340.3	15.6	12.2	11.8	16.6	7.3	1.4	13583.2	756.448
	22	Eryx tataricus	B	51.0638	55.3191	338.3	18.3	11.6	11.9	16.8	7.5	1.6	11640.2	770.345
	23	Eryx whitakeri	B	51.0638	36.1702	368.4	17.6	10.5	8.9	14	6.7	1.1	12034.6	687.187
	24	Charina bottae	B	36.1702	29.7872	347.6	14.1	10.6	10.3	13.8	6.3	1.4	12996.5	693.553
	25	Aspidelaps lubricus	C	34.0426	61.7021	303.5	15.7	9.9	10	12.8	5.7	2	11610.5	629.41
	26	Dendroaspis polylepis	C	19.1489	27.6596	523.6	12.9	5.5	4.2	9.2	3.6	1.5	16929	623.254
	27	Dispholidus typus	C	40.4255	34.0426	523.9	13.2	6.8	6.2	13.4	5.3	2.5	13243.4	703.835
	28	Naja annulifera	C	44.6809	36.1702	513.1	21.9	12.8	10.6	14.7	5.7	2.6	16455.3	785.784
	29	Naja haje	C	31.9149	29.7872	433.1	17.1	10	10.5	11.7	4.9	2	15853.1	674.671
	30	Naja kaouthia	C	59.5745	38.2979	450.3	21.5	9.6	9.4	15.9	6.7	2.8	16150.3	767.23
	31	Naja melanoleuca	C	40.4255	29.7872	464.6	17.9	10.7	8.8	10.9	5.9	1.6	17225	680.09
	32	Naja mossambica	C	70.2128	44.6809	441.8	18.5	10.3	9.2	18.1	7.8	2.2	7555.77	742.655
	33	Naja nivea	C	23.4043	23.4043	324.7	17.4	10.2	8.2	11.4	4.2	1.6	11756.7	576.639
	34	Naja pallida	C	46.8085	54.2553	470.6	16.3	10.8	8.5	14.8	6.8	1.5	14125.3	829.335
	35	Nava savannula	C	34.0426	31.9149	444.9	22.6	11.2	8.4	11	6.2	3	15523.6	645.805
	36	Naja haje legionis	C	23.4043	23.4043	278.3	14.8	9	8.5	10.3	4.7	1.4	10177.8	546.299
	37	Boaedon lineatus	D	61.7021	31.9149	476.2	23.1	13.1	10.7	14.5	7.1	4.2	12443.7	777.225
	38	Boaedon olivaceus	D	46.8085	23.4043	354.7	20	11.4	8.7	12.7	6.1	3.2	10591.7	637.479
	39	Crotaphopeltis hotamboeia	D	57.4468	30.8511	389.2	19.6	10.4	8.4	13.3	7	3.2	11233	665.15
	40	Dasypeltis gansi	D	31.9149	28.7234	444.6	12.6	7.5	7.7	11.5	5.4	1.1	15554.8	716.734
	41	Dasypeltis scabra	D	40.4255	40.4255	420.2	17.7	8.4	8.3	12.4	6.5	3.9	14114.7	715.739
	42	Limaformosa capensis	D	31.9149	31.9149	541.9	14.8	8.6	7.5	11.3	4.8	1.4	16975.4	756.97
	43	Philothamnus semivariegatus	D	44.6809	35.1064	762.7	19.9	8.8	5.6	11.4	4.5	3.9	16486.5	795.236
	44	Platyceps rhodorachis	D	55.3191	38.2979	697.1	20	9.7	6.4	10.7	5.1	2.9	14325.2	815.851
	45	Platyceps taylori	D	44.6809	44.6809	502.5	20.8	10.7	8.2	11.4	5.8	1.6	16273.6	686.233
	46	Psammophis punctulatus	D	21.2766	36.1702	601	15.5	6.7	4.5	8	3.9	1.6	23204.9	339.056
	47	Psammophis tanganicus	D	42.5532	29.7872	724.5	18.1	9.1	6.1	12.4	5.8	4.1	15886.5	783.456
	48	Telescopus dhara	D	48.9362	55.3191	583.3	17.8	9.5	4.7	12.7	5.9	2.6	19283	828.617

## Sheet: S4. Descriptive statistics
	Table S4: Descriptive statistics for each stimulus. The columns E-J for Somali respondents, the columns K-P for Czech respondents. The columns E and K show final ranking of stimuli. The first place means the highest level of perceived fear. Next columns contain information about Mean value (F, L), Median value (G, M), Lower quartile (H, N), Upper quartile (I, O) and Fear index (J, P) for each sti…
				Somali respondents						Czech respondents
	Code	Species	Category	Final ranking	Mean	Median	LQ	UQ	Fear index	Final ranking	Mean	Median	LQ	UQ	Fear index
	1	Bitis arietans	A	6	16.9935	13	5.5	26.5	74.4681	7	13.8472	10.5	6	17	79.7872
	2	Bitis rhinoceros	A	10	20.071	18	8	31	63.8298	1	10.9514	6	3	14	89.3617
	3	Cerastes cerastes	A	2	16.4387	14	5	25.5	72.3404	3	11.1597	6.5	2	15.25	88.2979
	4	Cerastes vipera	A	4	16.5871	15	3	24.5	70.2128	2	11.0278	8	3	16	85.1064
	5	Echis pyramidum	A	7	17.3613	14	5.5	26	72.3404	6	13.8403	11	6	18.25	78.7234
	6	Echis carinatus sochureki	A	11	20.4387	18	10	29	63.8298	8	14.4444	11	7	19.25	78.7234
	7	Macrovipera lebetina	A	17	22.7226	20	10.5	34.5	59.5745	9	14.7986	13	7	21	74.4681
	8	Macrovipera schweizeri	A	1	15.5419	13	5.5	23.5	74.4681	11	15.6667	11	7	23	78.7234
	9	Montivipera raddei	A	18	23.2645	22	15	31	55.3191	12	17.6319	16	9	24	68.0851
	10	Montivipera xanthina	A	3	16.471	15	6	24	70.2128	5	13.7222	10.5	5	18	79.7872
	11	Vipera ammodytes	A	5	16.7419	13	7	25	74.4681	10	15.5694	12	7	20	76.5957
	12	Vipera ammodytes meridionalis	A	8	17.7871	14	5.5	27.5	72.3404	4	13.2361	10	6	17	80.8511
	13	Eryx colubrinus	B	25	24.8065	24	15	35	51.0638	17	22.125	20	13.75	31	59.5745
	14	Eryx colubrinus loveridgei	B	44	31.7806	34	24.5	41	29.7872	16	21.9375	20	12.75	31.25	59.5745
	15	Eryx conicus	B	34	26.7419	26	16.5	37.5	46.8085	21	23.5972	23	15	31	53.1915
	16	Eryx jaculus	B	15	22.1419	20	12.5	32	59.5745	19	22.7917	22	13.75	29.25	55.3191
	17	Eryx jayakari	B	19	23.3742	22	12.5	32.5	55.3191	14	21.0069	20	11	27.25	59.5745
	18	Eryx johnii	B	21	23.9419	24	12	33.5	51.0638	36	30.2569	31	20	43.25	36.1702
	19	Eryx miliaris	B	28	25.8194	26	16	35	46.8085	23	25.9028	25	18.75	34.25	48.9362
	20	Eryx muelleri	B	31	26.1355	25	16	37	48.9362	15	21.6597	19	13	31.25	61.7021
	21	Eryx sistanensis	B	32	26.3806	27	16	38	44.6809	30	29.0972	29	20.75	38	40.4255
	22	Eryx tataricus	B	26	25.2194	24	17	34	51.0638	22	23.7014	22	16	30.25	55.3191
	23	Eryx whitakeri	B	22	24.1871	24	14	34	51.0638	34	29.7639	31	22.75	39.25	36.1702
	24	Charina bottae	B	38	28.4323	31	17	39	36.1702	43	32.1181	34	24.75	43	29.7872
	25	Aspidelaps lubricus	C	42	30.2968	32	22	40	34.0426	13	20.7986	19	10	30	61.7021
	26	Dendroaspis polylepis	C	48	33.9871	39	25	45	19.1489	33	29.6319	35	16	43	27.6596
	27	Dispholidus typus	C	37	28.3806	29	18	41.5	40.4255	35	29.9792	32	17	46	34.0426
	28	Naja annulifera	C	23	24.6	27	13	35	44.6809	29	29.0625	31	22	36	36.1702
	29	Naja haje	C	43	30.7032	33	22	41	31.9149	44	32.6181	34	26	41	29.7872
	30	Naja kaouthia	C	13	20.9742	20	7	34	59.5745	26	27.0486	30	18	37	38.2979
	31	Naja melanoleuca	C	29	25.9097	29	11.5	40	40.4255	28	28.9722	34	19	39.25	29.7872
	32	Naja mossambica	C	9	18.0323	15	8	27	70.2128	24	26.0972	27	18	34.25	44.6809
	33	Naja nivea	C	47	33.9419	37	25	45	23.4043	47	34.5	37	27.75	44	23.4043
	34	Naja pallida	C	20	23.5355	26	12	33	46.8085	20	23.0556	22.5	10.75	36	54.2553
	35	Nava savannula	C	39	28.9935	32	19	41	34.0426	39	30.7431	33	23.75	40	31.9149
	36	Naja haje legionis	C	46	33.1806	37	26	42	23.4043	48	34.5625	37	30	44	23.4043
	37	Boaedon lineatus	D	12	20.6	19	10.5	29.5	61.7021	41	31.5139	33	24.5	41	31.9149
	38	Boaedon olivaceus	D	24	24.7806	26	12.5	36	46.8085	46	34.2153	37	29	43	23.4043
	39	Crotaphopeltis hotamboeia	D	14	21.5419	21	9	33	57.4468	42	31.5278	33.5	22.75	40.25	30.8511
	40	Dasypeltis gansi	D	41	30.0129	33	20	40	31.9149	45	32.7708	34.5	28	39	28.7234
	41	Dasypeltis scabra	D	36	27.5871	29	20	37	40.4255	32	29.5208	29	23	37	40.4255
	42	Limaformosa capensis	D	40	29.5677	33	20	42	31.9149	38	30.5	33	22	40	31.9149
	43	Philothamnus semivariegatus	D	30	25.9161	27	14.5	39	44.6809	37	30.3611	31.5	19.5	45	35.1064
	44	Platyceps rhodorachis	D	16	22.6581	22	13	31	55.3191	31	29.4236	30	22	38	38.2979
	45	Platyceps taylori	D	35	27.3613	27	17	37	44.6809	25	26.7014	27	20.75	32	44.6809
	46	Psammophis punctulatus	D	45	32.2968	38	18.5	47	21.2766	27	28.4375	31	13	44	36.1702
	47	Psammophis tanganicus	D	33	26.4	28	14	38	42.5532	40	31.5	34	23	42	29.7872
	48	Telescopus dhara	D	27	25.3613	25	15.5	36	48.9362	18	22.6042	22	13	32.25	55.3191

## Sheet: S5. Posthoc_Somali
	Table S5: Results of post hoc Friedman-Neményi test for Somali respondents. Mean fear scores of each stimulus are tested againts each other, p-values are shown. P-values < 0.05 are in green. Note that stimuli in the table are ordered by their mean fear scores descending form left to right and from top to bottom.
	Category	Species	Macrovipera schweizeri	Cerastes cerastes	Montivipera xanthina	Cerastes vipera	Vipera ammodytes	Bitis arietans	Echis pyramidum	Vipera ammodytes meridionalis	Naja mossambica	Bitis rhinoceros	Echis carinatus sochureki	Boaedon lineatus	Naja kaouthia	Crotaphopeltis hotambeoia	Eryx jaculus	Platyceps rhodorachis	Macrovipera lebetina	Montivipera raddei	Eryx jayakari	Naja pallida	Eryx johnii	Eryx whitakeri	Naja annulifera	Boaedon olivaceus	Eryx colubrinus	Eryx tataricus	Telescopus dhara	Eryx miliaris	Naja melanoleuca	Philothamnus semivariegatus	Eryx muelleri	Eryx sistanensis	Psammophis tanganicus	Eryx conicus	Platyceps taylori	Dasypeltis scabra	Dispholidus typus	Charina boteae	Naja savannula	Limaformosa capensis	Dasypeltis gansi	Aspidelaps lubricus	Naja haje	Eryx colubrinus loveridgei	Psammophis punctulatus	Naja haje legionis	Naja nivea
	A	Cerastes cerastes	1	-	-	-	-	-	-	-	-	-	-	-	-	-	-	-	-	-	-	-	-	-	-	-	-	-	-	-	-	-	-	-	-	-	-	-	-	-	-	-	-	-	-	-	-	-	-
	A	Montivipera xanthina	1	1	-	-	-	-	-	-	-	-	-	-	-	-	-	-	-	-	-	-	-	-	-	-	-	-	-	-	-	-	-	-	-	-	-	-	-	-	-	-	-	-	-	-	-	-	-
	A	Cerastes vipera	1	1	1	-	-	-	-	-	-	-	-	-	-	-	-	-	-	-	-	-	-	-	-	-	-	-	-	-	-	-	-	-	-	-	-	-	-	-	-	-	-	-	-	-	-	-	-
	A	Vipera ammodytes	1	1	1	1	-	-	-	-	-	-	-	-	-	-	-	-	-	-	-	-	-	-	-	-	-	-	-	-	-	-	-	-	-	-	-	-	-	-	-	-	-	-	-	-	-	-	-
	A	Bitis arietans	1	1	1	1	1	-	-	-	-	-	-	-	-	-	-	-	-	-	-	-	-	-	-	-	-	-	-	-	-	-	-	-	-	-	-	-	-	-	-	-	-	-	-	-	-	-	-
	A	Echis pyramidum	1	1	1	1	1	1	-	-	-	-	-	-	-	-	-	-	-	-	-	-	-	-	-	-	-	-	-	-	-	-	-	-	-	-	-	-	-	-	-	-	-	-	-	-	-	-	-
	A	Vipera ammodytes meridionalis	1	1	1	1	1	1	1	-	-	-	-	-	-	-	-	-	-	-	-	-	-	-	-	-	-	-	-	-	-	-	-	-	-	-	-	-	-	-	-	-	-	-	-	-	-	-	-
	C	Naja mossambica	1	1	1	1	1	1	1	1	-	-	-	-	-	-	-	-	-	-	-	-	-	-	-	-	-	-	-	-	-	-	-	-	-	-	-	-	-	-	-	-	-	-	-	-	-	-	-
	A	Bitis rhinoceros	0.73757	0.98402	0.98628	0.99238	0.99685	0.99943	0.99998	1	1	-	-	-	-	-	-	-	-	-	-	-	-	-	-	-	-	-	-	-	-	-	-	-	-	-	-	-	-	-	-	-	-	-	-	-	-	-	-
	A	Echis carinatus sochureki	0.53982	0.9316	0.9386	0.9596	0.97858	0.99382	0.99943	0.99999	1	1	-	-	-	-	-	-	-	-	-	-	-	-	-	-	-	-	-	-	-	-	-	-	-	-	-	-	-	-	-	-	-	-	-	-	-	-	-
	D	Boaedon lineatus	0.45136	0.88821	0.89803	0.92864	0.95859	0.98585	0.99822	0.99994	1	1	1	-	-	-	-	-	-	-	-	-	-	-	-	-	-	-	-	-	-	-	-	-	-	-	-	-	-	-	-	-	-	-	-	-	-	-	-
	C	Naja kaouthia	0.27065	0.73437	0.7502	0.80359	0.86457	0.93587	0.98541	0.99875	0.99981	1	1	1	-	-	-	-	-	-	-	-	-	-	-	-	-	-	-	-	-	-	-	-	-	-	-	-	-	-	-	-	-	-	-	-	-	-	-
	D	Crotaphopeltis hotambeoia	0.09845	0.42735	0.44446	0.50763	0.59365	0.72794	0.88204	0.97253	0.99127	1	1	1	1	-	-	-	-	-	-	-	-	-	-	-	-	-	-	-	-	-	-	-	-	-	-	-	-	-	-	-	-	-	-	-	-	-	-
	B	Eryx jaculus	0.02596	0.17268	0.18277	0.2226	0.28431	0.40382	0.60436	0.81731	0.90364	1	1	1	1	1	-	-	-	-	-	-	-	-	-	-	-	-	-	-	-	-	-	-	-	-	-	-	-	-	-	-	-	-	-	-	-	-	-
	D	Platyceps rhodorachis	0.00686	0.06225	0.06674	0.08521	0.11621	0.18483	0.33068	0.55418	0.68818	0.99999	1	1	1	1	1	-	-	-	-	-	-	-	-	-	-	-	-	-	-	-	-	-	-	-	-	-	-	-	-	-	-	-	-	-	-	-	-
	A	Macrovipera lebetina	0.00575	0.05405	0.05803	0.07449	0.10234	0.1649	0.30122	0.51834	0.6538	0.99999	1	1	1	1	1	1	-	-	-	-	-	-	-	-	-	-	-	-	-	-	-	-	-	-	-	-	-	-	-	-	-	-	-	-	-	-	-
	A	Montivipera raddei	0.00119	0.01479	0.01606	0.02148	0.03126	0.05561	0.11915	0.25224	0.36162	0.99869	0.99993	0.99999	1	1	1	1	1	-	-	-	-	-	-	-	-	-	-	-	-	-	-	-	-	-	-	-	-	-	-	-	-	-	-	-	-	-	-
	B	Eryx jayakari	0.00085	0.01113	0.01211	0.01632	0.024	0.04349	0.09593	0.21098	0.3099	0.99732	0.99982	0.99996	1	1	1	1	1	1	-	-	-	-	-	-	-	-	-	-	-	-	-	-	-	-	-	-	-	-	-	-	-	-	-	-	-	-	-
	C	Naja pallida	0.00051	0.00723	0.00789	0.01076	0.01606	0.02985	0.06861	0.15925	0.24209	0.99314	0.99934	0.99982	1	1	1	1	1	1	1	-	-	-	-	-	-	-	-	-	-	-	-	-	-	-	-	-	-	-	-	-	-	-	-	-	-	-	-
	B	Eryx johnii	0.00014	0.00229	0.00252	0.00352	0.00545	0.01076	0.0272	0.0715	0.11767	0.95654	0.99156	0.9966	0.99976	1	1	1	1	1	1	1	-	-	-	-	-	-	-	-	-	-	-	-	-	-	-	-	-	-	-	-	-	-	-	-	-	-	-
	B	Eryx whitakeri	5.9e-05	0.0011	0.00121	0.00172	0.00272	0.00555	0.01479	0.0416	0.0715	0.9018	0.97326	0.98711	0.9985	0.99999	1	1	1	1	1	1	1	-	-	-	-	-	-	-	-	-	-	-	-	-	-	-	-	-	-	-	-	-	-	-	-	-	-
	C	Naja annulifera	1.3e-05	0.0003	0.00033	0.00048	0.00078	0.00169	0.00489	0.01528	0.02806	0.73757	0.88821	0.9316	0.98449	0.99951	1	1	1	1	1	1	1	1	-	-	-	-	-	-	-	-	-	-	-	-	-	-	-	-	-	-	-	-	-	-	-	-	-
	D	Boaedon olivaceus	6.9e-06	0.00016	0.00018	0.00027	0.00044	0.00098	0.00293	0.00954	0.018	0.64331	0.82266	0.88204	0.96611	0.99822	0.99999	1	1	1	1	1	1	1	1	-	-	-	-	-	-	-	-	-	-	-	-	-	-	-	-	-	-	-	-	-	-	-	-
	B	Eryx colubrinus	6.3e-06	0.00015	0.00017	0.00025	0.00041	0.0009	0.00272	0.00891	0.01686	0.62923	0.81188	0.87349	0.96249	0.9979	0.99999	1	1	1	1	1	1	1	1	1	-	-	-	-	-	-	-	-	-	-	-	-	-	-	-	-	-	-	-	-	-	-	-
	B	Eryx tataricus	1.3e-06	3.6e-05	4.1e-05	6.1e-05	0.0001	0.00024	0.00078	0.00282	0.00565	0.40382	0.60436	0.69156	0.85998	0.98035	0.99943	1	1	1	1	1	1	1	1	1	1	-	-	-	-	-	-	-	-	-	-	-	-	-	-	-	-	-	-	-	-	-	-
	D	Telescopus dhara	7.4e-07	2.2e-05	2.5e-05	3.7e-05	6.4e-05	0.00015	0.0005	0.00186	0.00379	0.33371	0.52549	0.61505	0.80359	0.96433	0.99844	0.99998	0.99999	1	1	1	1	1	1	1	1	1	-	-	-	-	-	-	-	-	-	-	-	-	-	-	-	-	-	-	-	-	-
	B	Eryx miliaris	1.2e-07	4.1e-06	4.6e-06	7.1e-06	1.3e-05	3.1e-05	0.00011	0.00045	0.00098	0.15925	0.29269	0.36797	0.56855	0.84809	0.98035	0.99895	0.99934	1	1	1	1	1	1	1	1	1	1	-	-	-	-	-	-	-	-	-	-	-	-	-	-	-	-	-	-	-	-
	C	Naja melanoleuca	7.9e-08	2.9e-06	3.3e-06	5e-06	9e-06	2.2e-05	8.2e-05	0.00034	0.00074	0.13477	0.25482	0.32467	0.51834	0.81188	0.97102	0.99807	0.99875	0.99999	1	1	1	1	1	1	1	1	1	1	-	-	-	-	-	-	-	-	-	-	-	-	-	-	-	-	-	-	-
	D	Philothamnus semivariegatus	7.7e-08	2.8e-06	3.2e-06	4.9e-06	8.8e-06	2.2e-05	8e-05	0.00033	0.00072	0.13314	0.25224	0.32168	0.51476	0.80914	0.97024	0.99799	0.99869	0.99999	1	1	1	1	1	1	1	1	1	1	1	-	-	-	-	-	-	-	-	-	-	-	-	-	-	-	-	-	-
	B	Eryx muelleri	3e-08	1.2e-06	1.4e-06	2.1e-06	3.9e-06	9.9e-06	3.7e-05	0.00016	0.00036	0.08635	0.17466	0.22978	0.39719	0.70497	0.93304	0.99264	0.99484	0.9999	0.99996	0.99999	1	1	1	1	1	1	1	1	1	1	-	-	-	-	-	-	-	-	-	-	-	-	-	-	-	-	-
	B	Eryx sistanensis	1.1e-08	4.5e-07	5.2e-07	8.2e-07	1.5e-06	4e-06	1.5e-05	7e-05	0.00016	0.05103	0.11049	0.15015	0.28154	0.57214	0.86229	0.97604	0.98199	0.99924	0.99967	0.99992	1	1	1	1	1	1	1	1	1	1	1	-	-	-	-	-	-	-	-	-	-	-	-	-	-	-	-
	D	Psammophis tanganicus	9.7e-09	4.2e-07	4.8e-07	7.6e-07	1.4e-06	3.7e-06	1.4e-05	6.5e-05	0.00015	0.04887	0.10635	0.14488	0.27335	0.56136	0.85529	0.97398	0.98035	0.99913	0.99962	0.9999	1	1	1	1	1	1	1	1	1	1	1	1	-	-	-	-	-	-	-	-	-	-	-	-	-	-	-
	B	Eryx conicus	2.1e-09	1e-07	1.2e-07	1.9e-07	3.6e-07	9.8e-07	4.1e-06	2e-05	4.7e-05	0.02183	0.05177	0.07348	0.15374	0.3776	0.70163	0.91081	0.92713	0.99264	0.99603	0.99857	0.99995	1	1	1	1	1	1	1	1	1	1	1	1	-	-	-	-	-	-	-	-	-	-	-	-	-	-
	D	Platyceps taylori	1.2e-10	7.3e-09	8.4e-09	1.4e-08	2.7e-08	7.9e-08	3.6e-07	1.9e-06	4.9e-06	0.00423	0.01151	0.01742	0.04285	0.13975	0.36797	0.64681	0.68138	0.90727	0.93446	0.96342	0.99465	0.99885	0.99996	0.99999	1	1	1	1	1	1	1	1	1	1	-	-	-	-	-	-	-	-	-	-	-	-	-
	D	Dasypeltis scabra	4.1e-11	2.7e-09	3.1e-09	5.2e-09	1e-08	3e-08	1.4e-07	8e-07	2.1e-06	0.00221	0.00628	0.00971	0.02516	0.08985	0.26531	0.52191	0.55777	0.83051	0.8713	0.91925	0.98303	0.99521	0.99972	0.99994	0.99995	1	1	1	1	1	1	1	1	1	1	-	-	-	-	-	-	-	-	-	-	-	-
	C	Dispholidus typus	1.4e-12	6.7e-11	7.9e-11	1.4e-10	2.8e-10	9.1e-10	4.8e-09	3e-08	8.6e-08	0.00018	0.0006	0.001	0.00304	0.01431	0.05969	0.16682	0.18692	0.42057	0.4793	0.56855	0.78059	0.87781	0.96945	0.98628	0.9879	0.99895	0.99964	1	1	1	1	1	1	1	1	1	-	-	-	-	-	-	-	-	-	-	-
	B	Charina boteae	1.2e-12	5.3e-11	6.1e-11	1.1e-10	2.2e-10	7.2e-10	3.8e-09	2.4e-08	6.9e-08	0.00015	0.00051	0.00085	0.00262	0.01252	0.05328	0.15193	0.17071	0.39389	0.45136	0.53982	0.75641	0.85998	0.96249	0.98252	0.98449	0.9985	0.99946	0.99999	1	1	1	1	1	1	1	1	1	-	-	-	-	-	-	-	-	-	-
	C	Naja savannula	4.9e-13	4e-12	4.5e-12	7.2e-12	1.5e-11	5.1e-11	2.9e-10	2.1e-09	6.2e-09	2.2e-05	8e-05	0.00014	0.00047	0.00266	0.01384	0.04817	0.05561	0.1649	0.19979	0.26003	0.45483	0.59007	0.80078	0.8713	0.87994	0.97024	0.98402	0.99885	0.9994	0.99943	0.99991	0.99999	0.99999	1	1	1	1	1	-	-	-	-	-	-	-	-	-
	D	Limaformosa capensis	3.7e-13	7.1e-13	7.4e-13	9.4e-13	1.4e-12	3.7e-12	1.9e-11	1.4e-10	4.6e-10	2.6e-06	1e-05	1.9e-05	7e-05	0.00046	0.00287	0.0119	0.01407	0.05177	0.06582	0.09224	0.1976	0.29269	0.50052	0.6008	0.61505	0.81999	0.87349	0.97326	0.98199	0.98252	0.99425	0.99875	0.9989	0.99993	1	1	1	1	1	-	-	-	-	-	-	-	-
	D	Dasypeltis gansi	6.1e-13	4.5e-13	4.7e-13	5.1e-13	5.9e-13	8.7e-13	2.7e-12	1.7e-11	5.6e-11	4.5e-07	1.9e-06	3.6e-06	1.4e-05	0.00011	0.00075	0.00352	0.00423	0.018	0.02363	0.03477	0.08521	0.13808	0.27879	0.36162	0.37437	0.59722	0.67454	0.87781	0.90547	0.90727	0.95548	0.98402	0.98541	0.99781	0.99999	1	1	1	1	1	-	-	-	-	-	-	-
	C	Aspidelaps lubricus	5.1e-13	3.9e-13	4e-13	4.2e-13	4.7e-13	5.7e-13	1e-12	4.8e-12	1.4e-11	1.4e-07	6.3e-07	1.2e-06	5e-06	4e-05	0.0003	0.00153	0.00186	0.00861	0.01151	0.01742	0.04611	0.07863	0.17466	0.23711	0.24713	0.44102	0.51834	0.76256	0.80359	0.80637	0.88821	0.94873	0.95219	0.98901	0.99982	0.99998	1	1	1	1	1	-	-	-	-	-	-
	C	Naja haje	3.9e-13	3.2e-13	3.3e-13	3.4e-13	3.8e-13	4.2e-13	5.5e-13	1.1e-12	2.5e-12	2.6e-08	1.2e-07	2.4e-07	1.1e-06	9.2e-06	7.8e-05	0.00043	0.00053	0.00277	0.00379	0.00596	0.01742	0.03174	0.0797	0.11476	0.12065	0.24967	0.3099	0.547	0.59722	0.6008	0.71817	0.83051	0.83818	0.93994	0.9966	0.99924	1	1	1	1	1	1	-	-	-	-	-
	B	Eryx colubrinus loveridgei	4.2e-13	3.4e-13	3.5e-13	3.8e-13	4.2e-13	4.9e-13	6.3e-13	3.7e-13	4.2e-13	2e-10	1.1e-09	2.3e-09	1.2e-08	1.4e-07	1.5e-06	1.1e-05	1.3e-05	9.1e-05	0.00013	0.00023	0.00083	0.00175	0.00575	0.00938	0.01005	0.0285	0.03979	0.10635	0.12677	0.12834	0.19114	0.28431	0.29269	0.46178	0.78936	0.87781	0.99521	0.99646	0.99995	1	1	1	1	-	-	-	-
	D	Psammophis punctulatus	4.6e-13	3.9e-13	4e-13	4.5e-13	5.1e-13	3.6e-13	4.5e-13	5.9e-13	3.2e-13	1.7e-11	1e-10	2.2e-10	1.2e-09	1.5e-08	1.9e-07	1.5e-06	1.9e-06	1.5e-05	2.2e-05	3.9e-05	0.00016	0.00035	0.00129	0.00221	0.00238	0.00762	0.01113	0.03477	0.04285	0.04349	0.07052	0.11621	0.12065	0.2226	0.51834	0.64331	0.94873	0.95757	0.99732	0.99997	1	1	1	1	-	-	-
	C	Naja haje legionis	2.1e-13	4.7e-13	4.9e-13	4.9e-13	4.6e-13	4.5e-13	4.1e-13	5.9e-13	4e-13	7.3e-13	1.9e-12	3.5e-12	1.9e-11	2.8e-10	4.4e-09	4.1e-08	5.4e-08	5e-07	7.8e-07	1.5e-06	6.9e-06	1.7e-05	7.3e-05	0.00014	0.00015	0.00057	0.00088	0.00346	0.00447	0.00455	0.00831	0.01579	0.01659	0.03805	0.13975	0.20871	0.59365	0.62215	0.87994	0.98541	0.9989	0.99988	1	1	1	-	-
	C	Naja nivea	2e-16	3.4e-13	3.8e-13	4.3e-13	4.9e-13	4.4e-13	5e-13	4.6e-13	3.8e-13	3.9e-13	4.8e-13	5.5e-13	9.7e-13	7.4e-12	1.3e-10	1.5e-09	1.9e-09	2.1e-08	3.4e-08	6.7e-08	3.6e-07	9.6e-07	4.7e-06	9.2e-06	1e-05	4.5e-05	7.3e-05	0.00034	0.00045	0.00046	0.00092	0.00193	0.00204	0.00545	0.0272	0.04611	0.22024	0.23959	0.5112	0.80914	0.94632	0.98303	0.99822	1	1	1	-
	C	Dendroaspis polylepis	2e-16	2.9e-13	3.3e-13	4.5e-13	4.4e-13	4.6e-13	4.6e-13	4.4e-13	3.6e-13	3.9e-13	4.7e-13	5.2e-13	8.7e-13	6e-12	1.1e-10	1.2e-09	1.6e-09	1.8e-08	2.8e-08	5.6e-08	3e-07	8e-07	4e-06	7.8e-06	8.6e-06	3.8e-05	6.3e-05	0.00029	0.00039	0.0004	0.0008	0.00169	0.00179	0.0048	0.02438	0.0416	0.20421	0.2226	0.48635	0.78936	0.93725	0.97918	0.99762	1	1	1	1

## Sheet: S6. Posthoc_Czech
	Table S6: Results of post hoc Friedman-Neményi test for Czech respondents. Mean fear scores of each stimulus are tested againts each other, p-values are shown. P-values < 0.05 are in green. Note that stimuli in the table are ordered by their mean fear scores descending form left to right and from top to bottom.
	Category	Species	Bitis rhinoceros	Cerastes vipera	Cerastes cerastes	Vipera ammodytes meridionalis	Montivipera xanthina	Echis pyramidum	Bitis arietans	Echis carinatus sochureki	Macrovipera lebetina	Vipera ammodytes	Macrovipera schweizeri	Montivipera raddei	Aspidelaps lubricus	Eryx jayakari	Eryx muelleri	Eryx colubrinus loveridgei	Eryx colubrinus	Telescopus dhara	Eryx jaculus	Naja pallida	Eryx conicus	Eryx tataricus	Eryx miliaris	Naja mossambica	Platyceps taylori	Naja kaouthia	Psammophis punctulatus	Naja melanoleuca	Naja annulifera	Eryx sistanensis	Platyceps rhodorachis	Dasypeltis scabra	Dendroaspis polylepis	Eryx whitakeri	Dispholidus typus	Eryx johnii	Philothamnus semivariegatus	Limaformosa capensis	Naja savannula	Psammophis tanganicus	Boaedon lineatus	Crotaphopeltis hotambeoia	Charina bottae	Naja haje	Dasypeltis gansi	Boaedon olivaceus	Naja nivea
	A	Cerastes vipera	1	-	-	-	-	-	-	-	-	-	-	-	-	-	-	-	-	-	-	-	-	-	-	-	-	-	-	-	-	-	-	-	-	-	-	-	-	-	-	-	-	-	-	-	-	-	-
	A	Cerastes cerastes	1	1	-	-	-	-	-	-	-	-	-	-	-	-	-	-	-	-	-	-	-	-	-	-	-	-	-	-	-	-	-	-	-	-	-	-	-	-	-	-	-	-	-	-	-	-	-
	A	Vipera ammodytes meridionalis	1	1	1	-	-	-	-	-	-	-	-	-	-	-	-	-	-	-	-	-	-	-	-	-	-	-	-	-	-	-	-	-	-	-	-	-	-	-	-	-	-	-	-	-	-	-	-
	A	Montivipera xanthina	0.99998	0.99999	1	1	-	-	-	-	-	-	-	-	-	-	-	-	-	-	-	-	-	-	-	-	-	-	-	-	-	-	-	-	-	-	-	-	-	-	-	-	-	-	-	-	-	-	-
	A	Echis pyramidum	0.99995	0.99998	0.99999	1	1	-	-	-	-	-	-	-	-	-	-	-	-	-	-	-	-	-	-	-	-	-	-	-	-	-	-	-	-	-	-	-	-	-	-	-	-	-	-	-	-	-	-
	A	Bitis arietans	0.99995	0.99998	0.99999	1	1	1	-	-	-	-	-	-	-	-	-	-	-	-	-	-	-	-	-	-	-	-	-	-	-	-	-	-	-	-	-	-	-	-	-	-	-	-	-	-	-	-	-
	A	Echis carinatus sochureki	0.99605	0.99748	0.99892	1	1	1	1	-	-	-	-	-	-	-	-	-	-	-	-	-	-	-	-	-	-	-	-	-	-	-	-	-	-	-	-	-	-	-	-	-	-	-	-	-	-	-	-
	A	Macrovipera lebetina	0.97749	0.98384	0.99138	1	1	1	1	1	-	-	-	-	-	-	-	-	-	-	-	-	-	-	-	-	-	-	-	-	-	-	-	-	-	-	-	-	-	-	-	-	-	-	-	-	-	-	-
	A	Vipera ammodytes	0.77486	0.8077	0.8581	1	1	1	1	1	1	-	-	-	-	-	-	-	-	-	-	-	-	-	-	-	-	-	-	-	-	-	-	-	-	-	-	-	-	-	-	-	-	-	-	-	-	-	-
	A	Macrovipera schweizeri	0.72969	0.76548	0.82177	1	1	1	1	1	1	1	-	-	-	-	-	-	-	-	-	-	-	-	-	-	-	-	-	-	-	-	-	-	-	-	-	-	-	-	-	-	-	-	-	-	-	-	-
	A	Montivipera raddei	0.03801	0.04501	0.05974	0.8629	0.97094	0.98227	0.98281	0.99945	0.99997	1	1	-	-	-	-	-	-	-	-	-	-	-	-	-	-	-	-	-	-	-	-	-	-	-	-	-	-	-	-	-	-	-	-	-	-	-	-
	C	Aspidelaps lubricus	2.7e-06	3.5e-06	5.7e-06	0.00424	0.01498	0.01997	0.0203	0.07622	0.14945	0.46098	0.51224	0.99953	-	-	-	-	-	-	-	-	-	-	-	-	-	-	-	-	-	-	-	-	-	-	-	-	-	-	-	-	-	-	-	-	-	-	-
	B	Eryx jayakari	1.2e-06	1.6e-06	2.7e-06	0.00238	0.00886	0.01197	0.01218	0.04928	0.10166	0.35734	0.40438	0.99805	1	-	-	-	-	-	-	-	-	-	-	-	-	-	-	-	-	-	-	-	-	-	-	-	-	-	-	-	-	-	-	-	-	-	-
	B	Eryx muelleri	9.6e-08	1.3e-07	2.2e-07	0.00034	0.00148	0.00208	0.00212	0.01058	0.02514	0.12696	0.1513	0.95468	1	1	-	-	-	-	-	-	-	-	-	-	-	-	-	-	-	-	-	-	-	-	-	-	-	-	-	-	-	-	-	-	-	-	-
	B	Eryx colubrinus loveridgei	3.1e-08	4.3e-08	7.3e-08	0.00014	0.00065	0.00092	0.00094	0.00512	0.01283	0.0741	0.09002	0.89172	1	1	1	-	-	-	-	-	-	-	-	-	-	-	-	-	-	-	-	-	-	-	-	-	-	-	-	-	-	-	-	-	-	-	-
	B	Eryx colubrinus	1.4e-08	2e-08	3.4e-08	7.7e-05	0.00037	0.00053	0.00054	0.00307	0.00795	0.05002	0.0615	0.82724	1	1	1	1	-	-	-	-	-	-	-	-	-	-	-	-	-	-	-	-	-	-	-	-	-	-	-	-	-	-	-	-	-	-	-
	D	Telescopus dhara	1.8e-09	2.6e-09	4.5e-09	1.5e-05	7.8e-05	0.00012	0.00012	0.00077	0.00216	0.0166	0.02099	0.59778	1	1	1	1	1	-	-	-	-	-	-	-	-	-	-	-	-	-	-	-	-	-	-	-	-	-	-	-	-	-	-	-	-	-	-
	B	Eryx jaculus	8.1e-10	1.1e-09	2e-09	7.7e-06	4.2e-05	6.2e-05	6.4e-05	0.00043	0.00126	0.0104	0.01328	0.49748	1	1	1	1	1	1	-	-	-	-	-	-	-	-	-	-	-	-	-	-	-	-	-	-	-	-	-	-	-	-	-	-	-	-	-
	C	Naja pallida	2.5e-10	3.5e-10	6.3e-10	2.9e-06	1.7e-05	2.5e-05	2.6e-05	0.00019	0.00057	0.00522	0.00675	0.36389	1	1	1	1	1	1	1	-	-	-	-	-	-	-	-	-	-	-	-	-	-	-	-	-	-	-	-	-	-	-	-	-	-	-	-
	B	Eryx conicus	2.1e-11	2.9e-11	5.4e-11	3.8e-07	2.4e-06	3.7e-06	3.8e-06	3.1e-05	0.0001	0.00114	0.00151	0.15887	0.99998	1	1	1	1	1	1	1	-	-	-	-	-	-	-	-	-	-	-	-	-	-	-	-	-	-	-	-	-	-	-	-	-	-	-
	B	Eryx tataricus	1.3e-11	1.8e-11	3.3e-11	2.5e-07	1.6e-06	2.5e-06	2.6e-06	2.2e-05	7.3e-05	0.00083	0.00111	0.1319	0.99995	0.99999	1	1	1	1	1	1	1	-	-	-	-	-	-	-	-	-	-	-	-	-	-	-	-	-	-	-	-	-	-	-	-	-	-
	B	Eryx miliaris	6.3e-13	3.2e-13	3.4e-13	1.9e-11	1.8e-10	3e-10	3.1e-10	4.3e-09	1.9e-08	4.2e-07	6.1e-07	0.00055	0.52708	0.63828	0.90921	0.96396	0.98333	0.99881	0.99969	0.99997	1	1	-	-	-	-	-	-	-	-	-	-	-	-	-	-	-	-	-	-	-	-	-	-	-	-	-
	C	Naja mossambica	5.6e-13	5.9e-13	6.4e-13	7.5e-12	7.2e-11	1.2e-10	1.3e-10	1.8e-09	8.4e-09	2e-07	2.9e-07	0.0003	0.42529	0.53451	0.84819	0.92945	0.96301	0.99605	0.99875	0.99982	1	1	1	-	-	-	-	-	-	-	-	-	-	-	-	-	-	-	-	-	-	-	-	-	-	-	-
	D	Platyceps taylori	3.9e-13	4.1e-13	4.4e-13	9.4e-13	4.8e-12	7.5e-12	7.8e-12	1.2e-10	6.1e-10	1.7e-08	2.5e-08	4.2e-05	0.17693	0.24778	0.56058	0.7059	0.79308	0.9424	0.97094	0.99107	0.99971	0.99987	1	1	-	-	-	-	-	-	-	-	-	-	-	-	-	-	-	-	-	-	-	-	-	-	-
	C	Naja kaouthia	5.3e-13	5.7e-13	3.5e-13	5.6e-13	1.3e-12	2e-12	2e-12	2.5e-11	1.3e-10	3.9e-09	5.9e-09	1.3e-05	0.09377	0.13872	0.38053	0.52336	0.62363	0.84566	0.9055	0.96003	0.9969	0.99836	1	1	1	-	-	-	-	-	-	-	-	-	-	-	-	-	-	-	-	-	-	-	-	-	-
	D	Psammophis punctulatus	4.5e-13	4.4e-13	4.5e-13	5.4e-13	3.4e-13	3.6e-13	3.6e-13	4.8e-13	6.9e-13	7.3e-12	1.1e-11	6.5e-08	0.00344	0.00605	0.0305	0.05633	0.08288	0.19871	0.26669	0.3839	0.66721	0.71958	1	1	1	1	-	-	-	-	-	-	-	-	-	-	-	-	-	-	-	-	-	-	-	-	-
	C	Naja melanoleuca	4.6e-13	4.5e-13	4.5e-13	3.9e-13	5.3e-13	5.7e-13	5.7e-13	3.7e-13	4.4e-13	1.1e-12	1.4e-12	7.1e-09	0.00074	0.00136	0.00825	0.0166	0.02597	0.0741	0.10721	0.17279	0.38728	0.43945	0.99978	0.99996	1	1	1	-	-	-	-	-	-	-	-	-	-	-	-	-	-	-	-	-	-	-	-
	C	Naja annulifera	4.1e-13	4.4e-13	4.3e-13	3.7e-13	5e-13	5.4e-13	5.4e-13	3.6e-13	4.2e-13	8.9e-13	1.1e-12	4.8e-09	0.00056	0.00105	0.00651	0.01328	0.02099	0.0615	0.09002	0.14762	0.34441	0.39408	0.99955	0.99991	1	1	1	1	-	-	-	-	-	-	-	-	-	-	-	-	-	-	-	-	-	-	-
	B	Eryx sistanensis	3.6e-13	4.5e-13	4.6e-13	3.6e-13	4.8e-13	5.3e-13	5.3e-13	3.5e-13	4.1e-13	8.3e-13	1e-12	4.1e-09	0.0005	0.00094	0.00594	0.01218	0.01931	0.05717	0.08404	0.13872	0.32859	0.37717	0.99942	0.99987	1	1	1	1	1	-	-	-	-	-	-	-	-	-	-	-	-	-	-	-	-	-	-
	D	Platyceps rhodorachis	1.2e-13	1.5e-13	2.3e-13	4.9e-13	3.9e-13	4.3e-13	4.2e-13	6.3e-13	3.5e-13	5.3e-13	5.9e-13	1e-09	0.00018	0.00035	0.00243	0.00522	0.00855	0.02771	0.04234	0.0741	0.20099	0.23738	0.99538	0.99857	0.99999	1	1	1	1	1	-	-	-	-	-	-	-	-	-	-	-	-	-	-	-	-	-
	D	Dasypeltis scabra	8.5e-14	1.1e-13	1.7e-13	4.6e-13	3.7e-13	4e-13	4.1e-13	5.9e-13	3.3e-13	5e-13	5.3e-13	6.5e-10	0.00013	0.00026	0.00184	0.00401	0.00663	0.02206	0.03408	0.06061	0.17075	0.20328	0.99224	0.99737	0.99998	1	1	1	1	1	1	-	-	-	-	-	-	-	-	-	-	-	-	-	-	-	-
	C	Dendroaspis polylepis	2e-16	7.5e-14	1.2e-13	4.1e-13	3.5e-13	3.8e-13	3.8e-13	5.5e-13	3.3e-13	4.7e-13	5e-13	4e-10	9.2e-05	0.00018	0.00134	0.00295	0.00493	0.01688	0.0264	0.04782	0.14046	0.16872	0.98665	0.99502	0.99993	1	1	1	1	1	1	1	-	-	-	-	-	-	-	-	-	-	-	-	-	-	-
	B	Eryx whitakeri	2e-16	2e-16	7.5e-14	3.7e-13	5.6e-13	3.5e-13	3.4e-13	5e-13	6.2e-13	4.3e-13	4.6e-13	2.2e-10	5.9e-05	0.00012	0.00091	0.00204	0.00344	0.01218	0.01931	0.03572	0.11008	0.13358	0.97614	0.9901	0.99979	0.99999	1	1	1	1	1	1	1	-	-	-	-	-	-	-	-	-	-	-	-	-	-
	C	Dispholidus typus	2e-16	2e-16	2e-16	4.6e-13	4.6e-13	5.1e-13	5.1e-13	4.4e-13	5.5e-13	3.8e-13	4e-13	8.2e-11	2.9e-05	5.8e-05	0.00047	0.00109	0.00188	0.00701	0.01135	0.02169	0.07203	0.08879	0.94631	0.97401	0.99897	0.99993	1	1	1	1	1	1	1	1	-	-	-	-	-	-	-	-	-	-	-	-	-
	B	Eryx johnii	2e-16	2e-16	2e-16	4.8e-13	3.7e-13	4.1e-13	4.1e-13	3.7e-13	4.7e-13	3.4e-13	3.6e-13	2.3e-11	1.1e-05	2.3e-05	0.0002	0.00047	0.00083	0.00331	0.00552	0.01096	0.03982	0.05002	0.87672	0.92945	0.99442	0.99936	1	1	1	1	1	1	1	1	1	-	-	-	-	-	-	-	-	-	-	-	-
	D	Philothamnus semivariegatus	2e-16	2e-16	2e-16	4.2e-13	5.2e-13	3.7e-13	3.8e-13	3.4e-13	4.3e-13	3.3e-13	3.4e-13	1.4e-11	7.5e-06	1.6e-05	0.00014	0.00034	0.00061	0.00248	0.00416	0.0084	0.03149	0.03982	0.84051	0.90361	0.99043	0.9987	1	1	1	1	1	1	1	1	1	1	-	-	-	-	-	-	-	-	-	-	-
	D	Limaformosa capensis	2e-16	2e-16	2e-16	4.5e-13	4.5e-13	5.1e-13	5.1e-13	5.5e-13	3.9e-13	6.4e-13	3.3e-13	7.3e-12	4.5e-06	9.6e-06	9e-05	0.00022	0.0004	0.00167	0.00284	0.00583	0.02279	0.02907	0.78406	0.86051	0.98172	0.9969	1	1	1	1	1	1	1	1	1	1	1	-	-	-	-	-	-	-	-	-	-
	C	Naja savannula	2e-16	2e-16	2e-16	4.6e-13	4.8e-13	3.9e-13	4e-13	4.5e-13	3.5e-13	5.6e-13	5.9e-13	2.8e-12	1.9e-06	4e-06	4e-05	0.0001	0.00019	0.00082	0.00142	0.00301	0.01261	0.01632	0.66721	0.76231	0.95239	0.98867	1	1	1	1	1	1	1	1	1	1	1	1	-	-	-	-	-	-	-	-	-
	D	Psammophis tanganicus	2e-16	2e-16	2e-16	2.3e-13	4.8e-13	4.4e-13	4.5e-13	4.6e-13	4.9e-13	3.5e-13	3.7e-13	5.3e-13	9.9e-08	2.3e-07	2.7e-06	7.5e-06	1.5e-05	7.5e-05	0.00014	0.00032	0.00163	0.0022	0.28648	0.37383	0.68849	0.8431	0.99979	1	1	1	1	1	1	1	1	1	1	1	1	-	-	-	-	-	-	-	-
	D	Boaedon lineatus	2e-16	2e-16	2e-16	2.2e-13	4.7e-13	4.2e-13	4.3e-13	4.5e-13	4.8e-13	3.5e-13	3.6e-13	5.2e-13	9.3e-08	2.1e-07	2.6e-06	7.1e-06	1.4e-05	7.1e-05	0.00013	0.00031	0.00157	0.00212	0.28073	0.36719	0.68144	0.83791	0.99977	1	1	1	1	1	1	1	1	1	1	1	1	1	-	-	-	-	-	-	-
	D	Crotaphopeltis hotambeoia	2e-16	2e-16	2e-16	2.1e-13	4.5e-13	4.9e-13	4.2e-13	4.5e-13	4.7e-13	6e-13	3.6e-13	5.3e-13	8.8e-08	2e-07	2.5e-06	6.8e-06	1.3e-05	6.8e-05	0.00013	0.00029	0.00151	0.00204	0.27506	0.36061	0.67435	0.83262	0.99974	1	1	1	1	1	1	1	1	1	1	1	1	1	1	-	-	-	-	-	-
	B	Charina bottae	2e-16	2e-16	2e-16	2e-16	1.5e-13	2.2e-13	2.3e-13	4.2e-13	4.2e-13	3.7e-13	3.9e-13	3.8e-13	7.7e-09	1.9e-08	2.6e-07	7.6e-07	1.5e-06	8.9e-06	1.7e-05	4.3e-05	0.00025	0.00035	0.10031	0.14401	0.36719	0.54567	0.9894	0.9996	0.9998	0.99985	0.99999	1	1	1	1	1	1	1	1	1	1	1	-	-	-	-	-
	C	Naja haje	2e-16	2e-16	2e-16	2e-16	2e-16	2e-16	2e-16	3.2e-13	4.4e-13	4.6e-13	5.2e-13	6.2e-13	8.9e-10	2.2e-09	3.5e-08	1.1e-07	2.3e-07	1.4e-06	2.9e-06	7.5e-06	4.9e-05	7e-05	0.03516	0.05389	0.17279	0.29817	0.92472	0.99107	0.99442	0.99538	0.99942	0.99972	0.99989	0.99997	1	1	1	1	1	1	1	1	1	-	-	-	-
	D	Dasypeltis gansi	2e-16	2e-16	2e-16	2e-16	2e-16	2e-16	2e-16	1.9e-13	4.7e-13	5e-13	4.4e-13	5.6e-13	4.5e-10	1.1e-09	1.9e-08	5.8e-08	1.2e-07	8e-07	1.6e-06	4.3e-06	2.9e-05	4.2e-05	0.02474	0.03861	0.1319	0.23738	0.8833	0.98172	0.98789	0.98976	0.99836	0.99915	0.99962	0.99987	0.99998	1	1	1	1	1	1	1	1	1	-	-	-
	D	Boaedon olivaceus	2e-16	2e-16	2e-16	2e-16	2e-16	2e-16	2e-16	2e-16	2e-16	6.4e-14	8.5e-14	5.4e-13	1.1e-12	2e-12	3.1e-11	1.1e-10	2.6e-10	2.2e-09	5e-09	1.5e-08	1.4e-07	2.1e-07	0.00048	0.00087	0.00484	0.01197	0.21745	0.45377	0.50116	0.51965	0.692	0.73965	0.7901	0.8431	0.91103	0.9649	0.97682	0.98749	0.9965	0.99999	0.99999	0.99999	1	1	1	-	-
	C	Naja nivea	2e-16	2e-16	2e-16	2e-16	2e-16	2e-16	2e-16	2e-16	2e-16	2e-16	2e-16	4.1e-13	6.3e-13	8.9e-13	8.3e-12	3e-11	7.2e-11	6.3e-10	1.4e-09	4.5e-09	4.4e-08	6.7e-08	0.0002	0.00037	0.0022	0.00572	0.13358	0.31622	0.35734	0.37383	0.54195	0.59407	0.65281	0.71958	0.81621	0.90921	0.93398	0.959	0.98483	0.99987	0.99989	0.9999	1	1	1	1	-
	C	Naja haje legionis	2e-16	2e-16	2e-16	2e-16	2e-16	2e-16	2e-16	2e-16	2e-16	2e-16	2e-16	3.8e-13	5.9e-13	7.9e-13	6.2e-12	2.3e-11	5.4e-11	4.8e-10	1.1e-09	3.5e-09	3.4e-08	5.2e-08	0.00016	0.0003	0.00184	0.00484	0.11905	0.28937	0.32859	0.34441	0.50855	0.56058	0.61995	0.68849	0.7901	0.89172	0.91977	0.94881	0.97999	0.99979	0.99981	0.99983	1	1	1	1	1
